# Supplementary material for: Assembly of a unique membrane complex in type VI secretion systems of Bacteroidota
Source: Nat Commun. 2024 Jan 10;15:429. doi: 10.1038/s41467-023-44426-1 (PMC10781749; doi:10.1038/s41467-023-44426-1)
Supplement: Supplementary file 4 — Source data files [file 41467_2023_44426_MOESM4_ESM.zip]

Archive with 15 entries (14 files):
- Source Data Files/
- Source Data Files/Source Data File 1.zip
- __MACOSX/Source Data Files/._Source Data File 1.zip
- Source Data Files/.DS_Store
- __MACOSX/Source Data Files/._.DS_Store
- Source Data Files/Source Data File 4.csv
- __MACOSX/Source Data Files/._Source Data File 4.csv
- Source Data Files/Source Data File 3.zip
- __MACOSX/Source Data Files/._Source Data File 3.zip
- Source Data Files/Source Data-graphs.xlsx
- __MACOSX/Source Data Files/._Source Data-graphs.xlsx
- Source Data Files/Source Data File 2.xlsx
- __MACOSX/Source Data Files/._Source Data File 2.xlsx
- Source Data Files/Uncropped_WB.pdf
- __MACOSX/Source Data Files/._Uncropped_WB.pdf
