# Supplementary material for: Assembly of a unique membrane complex in type VI secretion systems of Bacteroidota
Source: Nat Commun. 2024 Jan 10;15:429. doi: 10.1038/s41467-023-44426-1 (PMC10781749; doi:10.1038/s41467-023-44426-1)
Supplement: Supplementary file 4 — Source data files [file 41467_2023_44426_MOESM4_ESM.zip › Source Data Files/Source Data File 4.csv]

Crosslinking of purified TssNQOPR complex with DSS H12/D12 - Sample 1 (Strep-Only)
ld score > 25
FDR < 0.05
Intra-protein crosslinks
Rank	Id	Protein1	Protein2	Type	XLType	AbsPos1	AbsPos2	deltaAA	Mr	Mz	z	Error_rel[ppm]	nseen	mions	deltaS	ld-Score	FDR	uxID
1	FKKNLEECEVGLQK-K2-K3	HIS-TssO	-	intralink	intralink	159	160	1	1858.949	620.657	3	-0.5	3	26	0.18	52.53	0	HIS-TssO:159:x:HIS-TssO:160
1	KNLEECEVGLQK-KEGELK-a1-b1	HIS-TssO	HIS-TssO	xlink	intra-protein xl	160	172	12	2286.176	763.066	3	-0.9	4	9	0.49	50.23	0	HIS-TssO:160:x:HIS-TssO:172
1	KNLEECEVGLQK-QDNIIKFK-a1-b6	HIS-TssO	HIS-TssO	xlink	intra-protein xl	160	157	3	2588.349	648.095	4	-1	6	5	0.39	48.74	0	HIS-TssO:157:x:HIS-TssO:160
1	HYIDFNLTVKDNR-KPTLLSPR-a10-b1	TssN-STREP	TssN-STREP	xlink	intra-protein xl	267	250	17	2682.448	671.62	4	-0.4	21	10	0.2	46.05	0.018	TssN-STREP:250:x:TssN-STREP:267
1	LNQVVLQKVISTR-KAVIEESLVR-a8-b1	FLAG-TssQ	FLAG-TssQ	xlink	intra-protein xl	97	140	43	2777.635	695.417	4	-1	4	12	0.15	45.41	0.018	FLAG-TssQ:140:x:FLAG-TssQ:97
1	NLEECEVGLQKKEGELK-K11-K12	HIS-TssO	-	intralink	intralink	171	172	1	2140.072	714.365	3	0	4	31	0.34	45.21	0	HIS-TssO:171:x:HIS-TssO:172
1	KMELIEELQIMDSK-DVLLYKK-a1-b6	FLAG-TssQ	FLAG-TssQ	xlink	intra-protein xl	103	122	19	2721.457	681.372	4	-0.6	8	7	0.78	45.15	0.018	FLAG-TssQ:103:x:FLAG-TssQ:122
1	KNLEECEVGLQK-EGELKNK-a1-b5	HIS-TssO	HIS-TssO	xlink	intra-protein xl	160	177	17	2400.218	801.08	3	-1.2	2	8	0.89	45.07	0.018	HIS-TssO:160:x:HIS-TssO:177
1	IDDYAAKEGGWIFYR-MIDDYNLKSPQAR-a7-b8	TssN-STREP	TssN-STREP	xlink	intra-protein xl	241	229	12	3490.681	1164.568	3	-1.7	4	18	0.57	44.86	0.018	TssN-STREP:229:x:TssN-STREP:241
1	FKKNLEECEVGLQK-KEGELK-a3-b1	HIS-TssO	HIS-TssO	xlink	intra-protein xl	160	172	12	2561.336	641.342	4	-1.8	2	6	0	44.13	0.018	HIS-TssO:160:x:HIS-TssO:172
1	IMVIKKMER-K5-K6	HIS-TssO	-	intralink	intralink	66	67	1	1284.727	429.25	3	-2.1	2	16	0	43.34	0	HIS-TssO:66:x:HIS-TssO:67
1	IDDYAAKEGGWIFYR-KPTLLSPR-a7-b1	TssN-STREP	TssN-STREP	xlink	intra-protein xl	241	250	9	2851.489	713.88	4	-0.7	4	7	0.6	42.48	0.018	TssN-STREP:241:x:TssN-STREP:250
1	VKEKTNAEDLHLVHIIAPK-K2-K4	HA-TssP	-	intralink	intralink	117	119	2	2292.282	574.078	4	-1.1	6	23	0.39	42.02	0	HA-TssP:117:x:HA-TssP:119
1	KNLEECEVGLQK-NKGGKP-a1-b5	HIS-TssO	HIS-TssO	xlink	intra-protein xl	160	182	22	2183.124	546.789	4	-1	2	4	0.43	40.66	0.018	HIS-TssO:160:x:HIS-TssO:182
1	KLTLGNISVEK-CIQDNKQATR-a1-b6	FLAG-TssQ	FLAG-TssQ	xlink	intra-protein xl	165	160	5	2571.367	643.85	4	-0.6	17	12	0.8	40.41	0.018	FLAG-TssQ:160:x:FLAG-TssQ:165
1	SRDVIVAKR-KPTLLSPR-a8-b1	TssN-STREP	TssN-STREP	xlink	intra-protein xl	280	250	30	2091.251	698.091	3	-1.1	36	12	0.67	40.09	0.018	TssN-STREP:250:x:TssN-STREP:280
1	FLINDLAKQWER-NSFDKR-a8-b5	HIS-TssO	HIS-TssO	xlink	intra-protein xl	117	126	9	2435.248	609.82	4	-4.9	4	10	0.45	40.05	0.018	HIS-TssO:117:x:HIS-TssO:126
1	MDYKDDDDKK-NSEKIIR-a9-b4	FLAG-TssQ	FLAG-TssQ	xlink	intra-protein xl	9	16	7	2268.093	568.031	4	-0.4	6	11	0	39.68	0.018	FLAG-TssQ:16:x:FLAG-TssQ:9
1	LNQVVLQKVISTR-CIQDNKQATR-a8-b6	FLAG-TssQ	FLAG-TssQ	xlink	intra-protein xl	97	160	63	2867.56	717.898	4	-1.8	3	10	0.75	39.59	0.018	FLAG-TssQ:160:x:FLAG-TssQ:97
1	KAVIEESLVR-TQEYDKIYAR-a1-b6	FLAG-TssQ	FLAG-TssQ	xlink	intra-protein xl	140	62	78	2566.362	642.598	4	-0.9	4	12	0.76	39.42	0.018	FLAG-TssQ:140:x:FLAG-TssQ:62
1	DVIVAKR-DVIVAKR-a6-b6	TssN-STREP	TssN-STREP	xlink	intra-protein xl	280	280	0	1737.047	580.024	3	-2.2	2	11	0	39.1	0.018	TssN-STREP:280:x:TssN-STREP:280
1	DMNKPKK-VKQLCR-a4-b2	TssR-VSVG	TssR-VSVG	xlink	intra-protein xl	639	646	7	1799.974	600.999	3	-0.5	1	10	0	38.76	0.018	TssR-VSVG:639:x:TssR-VSVG:646
1	KLTLGNISVEK-KAVIEESLVR-a1-b1	FLAG-TssQ	FLAG-TssQ	xlink	intra-protein xl	165	140	25	2481.44	621.368	4	-0.7	4	10	0.65	38.57	0.018	FLAG-TssQ:140:x:FLAG-TssQ:165
1	IDDYAAKEGGWIFYR-DVIVAKR-a7-b6	TssN-STREP	TssN-STREP	xlink	intra-protein xl	241	280	39	2740.421	686.113	4	-0.5	6	10	0.56	38.32	0.018	TssN-STREP:241:x:TssN-STREP:280
1	KPTLLSPR-DVIVAKR-a1-b6	TssN-STREP	TssN-STREP	xlink	intra-protein xl	250	280	30	1848.116	617.047	3	-2	12	11	0	38.27	0.018	TssN-STREP:250:x:TssN-STREP:280
1	MIDDYNLKSPQAR-DVIVAKR-a8-b6	TssN-STREP	TssN-STREP	xlink	intra-protein xl	229	280	51	2487.313	830.112	3	-1.1	7	10	0	38.27	0.018	TssN-STREP:229:x:TssN-STREP:280
1	MIDDYNLKSPQAR-SRDVIVAKR-a8-b8	TssN-STREP	TssN-STREP	xlink	intra-protein xl	229	280	51	2730.449	547.098	5	0.2	5	8	0.41	38.1	0.018	TssN-STREP:229:x:TssN-STREP:280
1	TQEYDKIYAR-TQEYDKIYAR-a6-b6	FLAG-TssQ	FLAG-TssQ	xlink	intra-protein xl	62	62	0	2709.325	678.339	4	-1.2	3	16	0.77	37.86	0.018	FLAG-TssQ:62:x:FLAG-TssQ:62
1	KAVIEESLVR-DVLLYKK-a1-b6	FLAG-TssQ	FLAG-TssQ	xlink	intra-protein xl	140	122	18	2158.257	540.572	4	-1.9	4	8	0.61	37.56	0.018	FLAG-TssQ:122:x:FLAG-TssQ:140
1	LNQVVLQKVISTR-TQEYDKIYAR-a8-b6	FLAG-TssQ	FLAG-TssQ	xlink	intra-protein xl	97	62	35	2920.599	731.158	4	-1.1	2	10	0.21	37.44	0.018	FLAG-TssQ:62:x:FLAG-TssQ:97
1	CIQDNKQATR-CIQDNKQATR-a6-b6	FLAG-TssQ	FLAG-TssQ	xlink	intra-protein xl	160	160	0	2603.25	868.758	3	-1.8	2	17	0.87	37.36	0.018	FLAG-TssQ:160:x:FLAG-TssQ:160
1	KENMAK-KYGEEK-a1-b1	TssR-VSVG	TssR-VSVG	xlink	intra-protein xl	762	768	6	1609.801	537.608	3	-0.8	4	8	0.93	37.23	0.018	TssR-VSVG:762:x:TssR-VSVG:768
1	KEGELK-NKGGKP-a1-b2	HIS-TssO	HIS-TssO	xlink	intra-protein xl	172	179	7	1439.797	480.94	3	-1	3	8	0.82	37.11	0.018	HIS-TssO:172:x:HIS-TssO:179
1	MDYKDDDDKK-AKNSEK-a4-b2	FLAG-TssQ	FLAG-TssQ	xlink	intra-protein xl	4	12	8	2084.955	695.993	3	-1.1	6	7	0.8	36.88	0.018	FLAG-TssQ:12:x:FLAG-TssQ:4
1	CIQDNKQATR-KAVIEESLVR-a6-b1	FLAG-TssQ	FLAG-TssQ	xlink	intra-protein xl	160	140	20	2513.327	838.784	3	0	4	14	0.22	36.81	0.018	FLAG-TssQ:140:x:FLAG-TssQ:160
1	NLEECEVGLQKK-NKGGKP-a11-b5	HIS-TssO	HIS-TssO	xlink	intra-protein xl	171	182	11	2183.123	728.716	3	-1.1	7	9	0.58	36.59	0.018	HIS-TssO:171:x:HIS-TssO:182
1	MIDDYNLKSPQAR-KPTLLSPR-a8-b1	TssN-STREP	TssN-STREP	xlink	intra-protein xl	229	250	21	2598.374	867.132	3	-4	5	9	0.51	36.55	0.018	TssN-STREP:229:x:TssN-STREP:250
1	IMVIKK-NSFDKR-a5-b5	HIS-TssO	HIS-TssO	xlink	intra-protein xl	66	126	60	1633.921	545.648	3	-1.2	4	9	0.61	36.48	0.018	HIS-TssO:126:x:HIS-TssO:66
1	SAEVGLLDTFLVIKTKGDYLR-K14-K16	TssR-VSVG	-	intralink	intralink	88	90	2	2475.36	826.128	3	-1.1	1	24	0	36.07	0	TssR-VSVG:88:x:TssR-VSVG:90
1	NLEECEVGLQKK-NKGGKP-a11-b2	HIS-TssO	HIS-TssO	xlink	intra-protein xl	171	179	8	2183.122	546.788	4	-1.4	7	11	0.65	36.01	0.018	HIS-TssO:171:x:HIS-TssO:179
1	DMNKPKK-VKQLCR-a6-b2	TssR-VSVG	TssR-VSVG	xlink	intra-protein xl	641	646	5	1799.972	600.999	3	-1.5	3	8	0	35.69	0.018	TssR-VSVG:641:x:TssR-VSVG:646
1	KNLEECEVGLQKK-NKGGKP-a12-b2	HIS-TssO	HIS-TssO	xlink	intra-protein xl	171	179	8	2311.217	578.812	4	-1.7	5	9	0.73	35.66	0.018	HIS-TssO:171:x:HIS-TssO:179
1	QESDREPVKLSVK-DVIVAKR-a9-b6	TssN-STREP	TssN-STREP	xlink	intra-protein xl	204	280	76	2451.367	818.13	3	-0.9	5	8	0	35.3	0.018	TssN-STREP:204:x:TssN-STREP:280
1	LDSLLIATYHLPQGVKPNKEFKK-K16-K23	TssR-VSVG	-	intralink	intralink	576	583	7	2776.55	695.145	4	-1	7	20	0	35.27	0	TssR-VSVG:576:x:TssR-VSVG:583
1	MDYKDDDDKK-AKNSEK-a9-b2	FLAG-TssQ	FLAG-TssQ	xlink	intra-protein xl	9	12	3	2084.953	695.992	3	-1.9	6	8	0.74	35.02	0.018	FLAG-TssQ:12:x:FLAG-TssQ:9
1	QIALVDKVDSLYNYLVLMGSNDR-TQEYDKIYAR-a7-b6	FLAG-TssQ	FLAG-TssQ	xlink	intra-protein xl	73	62	11	4049.041	1350.688	3	-1.2	11	8	0.8	34.91	0.018	FLAG-TssQ:62:x:FLAG-TssQ:73
1	SRDVIVAKR-SRDVIVAKR-a8-b8	TssN-STREP	TssN-STREP	xlink	intra-protein xl	280	280	0	2223.317	556.837	4	-0.2	8	12	0.73	34.85	0.018	TssN-STREP:280:x:TssN-STREP:280
1	VKEKTNAEDLHLVHIIAPK-FKQKGVYK-a4-b4	HA-TssP	HA-TssP	xlink	intra-protein xl	119	95	24	3288.851	658.778	5	-2.6	5	9	0	34.8	0.018	HA-TssP:119:x:HA-TssP:95
1	KMELIEELQIMDSK-LNQVVLQKVISTR-a1-b8	FLAG-TssQ	FLAG-TssQ	xlink	intra-protein xl	103	97	6	3340.831	836.216	4	-1.1	28	9	0.19	34.65	0.018	FLAG-TssQ:103:x:FLAG-TssQ:97
1	KLTLGNISVEK-TQEYDKIYAR-a1-b6	FLAG-TssQ	FLAG-TssQ	xlink	intra-protein xl	165	62	103	2624.403	657.108	4	-1.4	3	9	0.68	34.55	0.018	FLAG-TssQ:165:x:FLAG-TssQ:62
1	LDSLLIATYHLPQGVKPNKEFKK-K16-K19	TssR-VSVG	-	intralink	intralink	576	579	3	2776.55	695.145	4	-1	2	18	0	34.49	0	TssR-VSVG:576:x:TssR-VSVG:579
1	LSVKAPDEMQFGTWFHR-MIDDYNLKSPQAR-a4-b8	TssN-STREP	TssN-STREP	xlink	intra-protein xl	208	229	21	3735.813	934.961	4	-1.2	5	9	0.4	34.09	0.018	TssN-STREP:208:x:TssN-STREP:229
1	IDDYAAKEGGWIFYR-SRDVIVAKR-a7-b8	TssN-STREP	TssN-STREP	xlink	intra-protein xl	241	280	39	2983.551	746.896	4	-1.5	7	2	0.27	33.86	0.018	TssN-STREP:241:x:TssN-STREP:280
1	HYIDFNLTVKDNR-DVIVAKR-a10-b6	TssN-STREP	TssN-STREP	xlink	intra-protein xl	267	280	13	2571.376	643.852	4	-1.8	7	9	0.58	33.8	0.018	TssN-STREP:267:x:TssN-STREP:280
1	KPTLLSPR-KPTLLSPR-a1-b1	TssN-STREP	TssN-STREP	xlink	intra-protein xl	250	250	0	1959.187	654.07	3	-0.8	5	12	0	33.69	0.018	TssN-STREP:250:x:TssN-STREP:250
1	VRPDKVETLGASPANPESKADTVYVSTGK-K5-K19	TssR-VSVG	-	intralink	intralink	660	674	14	3153.617	1052.214	3	-0.7	2	16	0.28	33.25	0	TssR-VSVG:660:x:TssR-VSVG:674
1	QESDREPVKLSVK-KPTLLSPR-a9-b1	TssN-STREP	TssN-STREP	xlink	intra-protein xl	204	250	46	2562.434	855.153	3	-1.4	6	9	0.58	33.19	0.018	TssN-STREP:204:x:TssN-STREP:250
1	FKKNLEECEVGLQK-NKGGKP-a2-b2	HIS-TssO	HIS-TssO	xlink	intra-protein xl	159	179	20	2458.287	615.58	4	-0.6	1	7	0.27	32.93	0.018	HIS-TssO:159:x:HIS-TssO:179
1	NLEECEVGLQKK-QDNIIKFKK-a11-b6	HIS-TssO	HIS-TssO	xlink	intra-protein xl	171	157	14	2716.438	906.487	3	-3.2	3	11	0.78	32.8	0.018	HIS-TssO:157:x:HIS-TssO:171
1	VRPDKVETLGASPANPESK-VKQLCR-a5-b2	TssR-VSVG	TssR-VSVG	xlink	intra-protein xl	660	646	14	2934.556	587.919	5	-1.4	3	4	0.45	32.75	0.018	TssR-VSVG:646:x:TssR-VSVG:660
1	MDYKDDDDKK-NSEKIIR-a4-b4	FLAG-TssQ	FLAG-TssQ	xlink	intra-protein xl	4	16	12	2268.093	757.039	3	-0.8	6	6	0.25	32.63	0.018	FLAG-TssQ:16:x:FLAG-TssQ:4
1	NLEECEVGLQKK-EGELKNKGGKP-a11-b5	HIS-TssO	HIS-TssO	xlink	intra-protein xl	171	177	6	2739.409	914.144	3	-1	5	11	0.94	32.59	0.018	HIS-TssO:171:x:HIS-TssO:177
1	MDYKDDDDKK-AKNSEKIIR-a9-b6	FLAG-TssQ	FLAG-TssQ	xlink	intra-protein xl	9	16	7	2467.225	494.453	5	-0.4	11	10	0	32.48	0.018	FLAG-TssQ:16:x:FLAG-TssQ:9
1	CIQDNKQATR-AKNSEK-a6-b2	FLAG-TssQ	FLAG-TssQ	xlink	intra-protein xl	160	12	148	2046.013	683.012	3	-1.5	3	6	0.72	32.43	0.018	FLAG-TssQ:12:x:FLAG-TssQ:160
1	QESDREPVKLSVK-SRDVIVAKR-a9-b8	TssN-STREP	TssN-STREP	xlink	intra-protein xl	204	280	76	2694.501	674.633	4	-0.7	5	9	0.38	31.53	0.034	TssN-STREP:204:x:TssN-STREP:280
1	HYIDFNLTVKDNR-MIDDYNLKSPQAR-a10-b8	TssN-STREP	TssN-STREP	xlink	intra-protein xl	267	229	38	3321.646	665.337	5	0.3	5	13	0	31.48	0.034	TssN-STREP:229:x:TssN-STREP:267
1	SRDVIVAKR-DVIVAKR-a8-b6	TssN-STREP	TssN-STREP	xlink	intra-protein xl	280	280	0	1980.183	661.069	3	-0.9	3	8	0.52	30.8	0.034	TssN-STREP:280:x:TssN-STREP:280
1	LDSLLIATYHLPQGVKPNKEFKK-K19-K23	TssR-VSVG	-	intralink	intralink	579	583	4	2776.552	695.146	4	-0.2	1	18	0	29.55	0	TssR-VSVG:579:x:TssR-VSVG:583
1	LIKYNPTNIKHNR-K3-K10	TssR-VSVG	-	intralink	intralink	98	105	7	1747.971	583.665	3	-1.3	2	9	0	28.26	0	TssR-VSVG:105:x:TssR-VSVG:98
1	QESDREPVKLSVK-K9-K13	TssN-STREP	-	intralink	intralink	204	208	4	1651.876	551.633	3	-1.1	2	14	0.65	26.46	0	TssN-STREP:204:x:TssN-STREP:208
Inter-protein crosslinks
Rank	Id	Protein1	Protein2	Type	XLType	AbsPos1	AbsPos2	deltaAA	Mr	Mz	z	Error_rel[ppm]	nseen	mions	deltaS	ld-Score	FDR	uxID
1	KNLEECEVGLQK-KLTLGNISVEK-a1-b1	HIS-TssO	FLAG-TssQ	xlink	inter-protein xl	160	165	5	2784.494	697.131	4	-0.1	5	15	0.65	51.32	0	FLAG-TssQ:165:x:HIS-TssO:160
1	KNLEECEVGLQK-CIQDNKQATR-a1-b6	HIS-TssO	FLAG-TssQ	xlink	inter-protein xl	160	160	0	2816.377	705.102	4	-1	5	9	0.41	49.53	0	FLAG-TssQ:160:x:HIS-TssO:160
1	KLTLGNISVEK-NKGGKP-a1-b2	FLAG-TssQ	HIS-TssO	xlink	inter-protein xl	165	179	14	1938.113	647.046	3	-0.8	29	11	0.52	44.94	0	FLAG-TssQ:165:x:HIS-TssO:179
1	CIQDNKQATR-NKGGKP-a6-b5	FLAG-TssQ	HIS-TssO	xlink	inter-protein xl	160	182	22	1969.998	657.674	3	-1.3	7	8	0	41.65	0	FLAG-TssQ:160:x:HIS-TssO:182
1	SSKTVSER-DVIVAKR-a3-b6	HIS-TssO	TssN-STREP	xlink	inter-protein xl	19	280	261	1830.021	611.015	3	-0.2	3	11	0.54	40.16	0	HIS-TssO:19:x:TssN-STREP:280
1	KAVIEESLVR-NSFDKR-a1-b5	FLAG-TssQ	HIS-TssO	xlink	inter-protein xl	140	126	14	2046.11	512.535	4	-0.7	2	6	0.8	39.95	0.026	FLAG-TssQ:140:x:HIS-TssO:126
1	KLTLGNISVEK-NKGGKP-a1-b5	FLAG-TssQ	HIS-TssO	xlink	inter-protein xl	165	182	17	1938.113	647.045	3	-1.1	25	9	0.55	39.69	0.026	FLAG-TssQ:165:x:HIS-TssO:182
1	KAVIEESLVR-KPTLLSPR-a1-b1	FLAG-TssQ	TssN-STREP	xlink	inter-protein xl	140	250	110	2191.291	548.831	4	-1.3	2	8	0	39.5	0.026	FLAG-TssQ:140:x:TssN-STREP:250
1	SRDVIVAKR-AKNSEK-a8-b2	TssN-STREP	FLAG-TssQ	xlink	inter-protein xl	280	12	268	1856.046	619.69	3	-1.1	2	10	0.81	39.41	0.026	FLAG-TssQ:12:x:TssN-STREP:280
1	FLINDLAKQWER-SRDVIVAKR-a8-b8	HIS-TssO	TssN-STREP	xlink	inter-protein xl	117	280	163	2712.506	543.509	5	-0.5	1	9	0.43	39.34	0.026	HIS-TssO:117:x:TssN-STREP:280
1	TQEYDKIYAR-KPTLLSPR-a6-b1	FLAG-TssQ	TssN-STREP	xlink	inter-protein xl	62	250	188	2334.256	584.572	4	-1.2	6	13	0.53	39.15	0.026	FLAG-TssQ:62:x:TssN-STREP:250
1	CIQDNKQATR-NKGGKP-a6-b2	FLAG-TssQ	HIS-TssO	xlink	inter-protein xl	160	179	19	1969.997	493.507	4	-1.4	7	6	0.59	38.96	0.026	FLAG-TssQ:160:x:HIS-TssO:179
1	KNLEECEVGLQKK-CIQDNKQATR-a12-b6	HIS-TssO	FLAG-TssQ	xlink	inter-protein xl	171	160	11	2944.472	982.498	3	-1	4	11	0.66	38.93	0.026	FLAG-TssQ:160:x:HIS-TssO:171
1	DVIVAKR-NSEKIIR-a6-b4	TssN-STREP	FLAG-TssQ	xlink	inter-protein xl	280	16	264	1796.053	599.692	3	0.6	1	12	0	38.61	0.026	FLAG-TssQ:16:x:TssN-STREP:280
1	LNQVVLQKVISTR-SRDVIVAKR-a8-b8	FLAG-TssQ	TssN-STREP	xlink	inter-protein xl	97	280	183	2677.591	536.526	5	-2.2	2	8	0.37	38.12	0.026	FLAG-TssQ:97:x:TssN-STREP:280
1	KLTLGNISVEK-EGELKNK-a1-b5	FLAG-TssQ	HIS-TssO	xlink	inter-protein xl	165	177	12	2155.209	719.411	3	-0.6	14	9	0.81	38.07	0.026	FLAG-TssQ:165:x:HIS-TssO:177
1	CIQDNKQATR-QDNIIKFK-a6-b6	FLAG-TssQ	HIS-TssO	xlink	inter-protein xl	160	157	3	2375.225	594.814	4	-0.6	8	11	0.37	37.7	0.026	FLAG-TssQ:160:x:HIS-TssO:157
1	CIQDNKQATRK-KEGELK-a6-b1	FLAG-TssQ	HIS-TssO	xlink	inter-protein xl	160	172	12	2201.144	441.237	5	-1.7	8	8	0.52	37.65	0.026	FLAG-TssQ:160:x:HIS-TssO:172
1	TQEYDKIYAR-GVYKIR-a6-b4	FLAG-TssQ	HA-TssP	xlink	inter-protein xl	62	99	37	2158.142	540.543	4	-0.1	4	9	0	37.59	0.026	FLAG-TssQ:62:x:HA-TssP:99
1	LNQVVLQKVISTR-KPTLLSPR-a8-b1	FLAG-TssQ	TssN-STREP	xlink	inter-protein xl	97	250	153	2545.521	637.388	4	-4.5	2	7	0	37.36	0.026	FLAG-TssQ:97:x:TssN-STREP:250
1	FLINDLAKQWER-GVYKIR-a8-b4	HIS-TssO	HA-TssP	xlink	inter-protein xl	117	99	18	2404.325	602.089	4	-0.5	4	7	0.44	36.95	0.026	HA-TssP:99:x:HIS-TssO:117
1	CIQDNKQATR-KEGELK-a6-b1	FLAG-TssQ	HIS-TssO	xlink	inter-protein xl	160	172	12	2073.05	692.025	3	-0.9	12	8	0.51	36.56	0.026	FLAG-TssQ:160:x:HIS-TssO:172
1	MIDDYNLKSPQAR-SSKTVSER-a8-b3	TssN-STREP	HIS-TssO	xlink	inter-protein xl	229	19	210	2580.283	861.102	3	-0.8	1	10	0	36.33	0.026	HIS-TssO:19:x:TssN-STREP:229
1	CIQDNKQATR-KEGELKNK-a6-b1	FLAG-TssQ	HIS-TssO	xlink	inter-protein xl	160	172	12	2315.186	579.804	4	-1.9	1	11	0.78	34.99	0.026	FLAG-TssQ:160:x:HIS-TssO:172
1	GVYKIR-IMVIKK-a4-b5	HA-TssP	HIS-TssO	xlink	inter-protein xl	99	66	33	1602.987	535.337	3	-1.6	5	8	0.65	34.3	0.026	HA-TssP:99:x:HIS-TssO:66
1	FLINDLAKQWER-KPTLLSPR-a8-b1	HIS-TssO	TssN-STREP	xlink	inter-protein xl	117	250	133	2580.442	646.118	4	-0.4	2	8	0	34.29	0.026	HIS-TssO:117:x:TssN-STREP:250
1	MIDDYNLKSPQAR-AKNSEK-a8-b2	TssN-STREP	FLAG-TssQ	xlink	inter-protein xl	229	12	217	2363.176	591.802	4	-1.3	3	5	0.89	33.51	0.026	FLAG-TssQ:12:x:TssN-STREP:229
1	CIQDNKQATR-QDNIIKFKK-a6-b6	FLAG-TssQ	HIS-TssO	xlink	inter-protein xl	160	157	3	2503.32	501.672	5	-0.9	11	5	0.9	33.47	0.026	FLAG-TssQ:160:x:HIS-TssO:157
1	KLTLGNISVEK-KEGELK-a1-b1	FLAG-TssQ	HIS-TssO	xlink	inter-protein xl	165	172	7	2041.164	681.396	3	-1.3	7	7	0.44	33.32	0.026	FLAG-TssQ:165:x:HIS-TssO:172
1	TQEYDKIYAR-NSFDKR-a6-b5	FLAG-TssQ	HIS-TssO	xlink	inter-protein xl	62	126	64	2189.074	548.276	4	-0.4	3	8	0.73	33.11	0.026	FLAG-TssQ:62:x:HIS-TssO:126
1	KLTLGNISVEK-KPTLLSPR-a1-b1	FLAG-TssQ	TssN-STREP	xlink	inter-protein xl	165	250	85	2249.332	563.341	4	-1.7	2	7	0.63	32.68	0.026	FLAG-TssQ:165:x:TssN-STREP:250
1	TQEYDKIYAR-DVIVAKR-a6-b6	FLAG-TssQ	TssN-STREP	xlink	inter-protein xl	62	280	218	2223.187	556.805	4	-1.1	2	8	0.73	32.65	0.026	FLAG-TssQ:62:x:TssN-STREP:280
1	KAVIEESLVR-NKGGKP-a1-b2	FLAG-TssQ	HIS-TssO	xlink	inter-protein xl	140	179	39	1880.07	627.698	3	-1.8	4	6	0	32.55	0.026	FLAG-TssQ:140:x:HIS-TssO:179
1	CIQDNKQATRK-NKGGKP-a6-b2	FLAG-TssQ	HIS-TssO	xlink	inter-protein xl	160	179	19	2098.091	420.626	5	-1.9	7	7	0.85	32.41	0.026	FLAG-TssQ:160:x:HIS-TssO:179
1	LNQVVLQKVISTR-NSFDKR-a8-b5	FLAG-TssQ	HIS-TssO	xlink	inter-protein xl	97	126	29	2400.346	601.094	4	-1.1	1	4	0.64	32.37	0.026	FLAG-TssQ:97:x:HIS-TssO:126
1	TQEYDKIYAR-IMVIKK-a6-b5	FLAG-TssQ	HIS-TssO	xlink	inter-protein xl	62	66	4	2154.175	539.551	4	-0.6	1	9	0.78	32.25	0.026	FLAG-TssQ:62:x:HIS-TssO:66
1	KAVIEESLVR-SRDVIVAKR-a1-b8	FLAG-TssQ	TssN-STREP	xlink	inter-protein xl	140	280	140	2323.355	581.846	4	-1.7	3	2	0	32.23	0.026	FLAG-TssQ:140:x:TssN-STREP:280
1	SRDVIVAKR-SSKTVSER-a8-b3	TssN-STREP	HIS-TssO	xlink	inter-protein xl	280	19	261	2073.153	415.638	5	-0.6	2	10	0	32.23	0.026	HIS-TssO:19:x:TssN-STREP:280
1	MDYKDDDDKK-SSKTVSER-a9-b3	FLAG-TssQ	HIS-TssO	xlink	inter-protein xl	9	19	10	2302.062	576.523	4	-0.4	4	7	0	31.86	0.026	FLAG-TssQ:9:x:HIS-TssO:19
1	KPTLLSPR-GVYKIR-a1-b4	TssN-STREP	HA-TssP	xlink	inter-protein xl	250	99	151	1783.069	446.775	4	-1.7	1	8	0	31.64	0.048	HA-TssP:99:x:TssN-STREP:250
1	KPTLLSPR-IMVIKK-a1-b5	TssN-STREP	HIS-TssO	xlink	inter-protein xl	250	66	184	1779.105	445.784	4	-0.4	1	5	0	31.57	0.048	HIS-TssO:66:x:TssN-STREP:250
1	SSKTVSER-NSEKIIR-a3-b4	HIS-TssO	FLAG-TssQ	xlink	inter-protein xl	19	16	3	1889.02	473.263	4	-0.8	2	7	0	31.24	0.048	FLAG-TssQ:16:x:HIS-TssO:19
1	CIQDNKQATR-KEGELKNK-a6-b6	FLAG-TssQ	HIS-TssO	xlink	inter-protein xl	160	177	17	2315.187	579.805	4	-1.5	1	7	0.91	30	0.048	FLAG-TssQ:160:x:HIS-TssO:177
1	NLEECEVGLQKKEGELK-CIQDNKQATR-a11-b6	HIS-TssO	FLAG-TssQ	xlink	inter-protein xl	171	160	11	3372.664	1125.229	3	-0.3	7	8	0.47	29.98	0.048	FLAG-TssQ:160:x:HIS-TssO:171
1	LNQVVLQKVISTR-EGELKNK-a8-b5	FLAG-TssQ	HIS-TssO	xlink	inter-protein xl	97	177	80	2451.402	613.858	4	-1.5	1	3	0.9	29.94	0.048	FLAG-TssQ:97:x:HIS-TssO:177
1	QESDREPVKLSVK-AKNSEK-a9-b2	TssN-STREP	FLAG-TssQ	xlink	inter-protein xl	204	12	192	2327.234	776.752	3	0.2	4	6	0.54	29.85	0.048	FLAG-TssQ:12:x:TssN-STREP:204
1	CIQDNKQATR-SRDVIVAKR-a6-b8	FLAG-TssQ	TssN-STREP	xlink	inter-protein xl	160	280	120	2413.284	805.436	3	-0.9	11	12	0.81	29.13	0.048	FLAG-TssQ:160:x:TssN-STREP:280
1	CIQDNKQATR-NSFDKR-a6-b5	FLAG-TssQ	HIS-TssO	xlink	inter-protein xl	160	126	34	2136.037	713.02	3	-0.8	2	5	0.51	28.96	0.048	FLAG-TssQ:160:x:HIS-TssO:126
1	NLEECEVGLQKK-KLTLGNISVEK-a11-b1	HIS-TssO	FLAG-TssQ	xlink	inter-protein xl	171	165	6	2784.488	929.171	3	-2.1	4	11	0.73	27.72	0.048	FLAG-TssQ:165:x:HIS-TssO:171
1	KLTLGNISVEK-NSFDKR-a1-b5	FLAG-TssQ	HIS-TssO	xlink	inter-protein xl	165	126	39	2104.148	527.045	4	-2.2	1	4	0.57	27.61	0.048	FLAG-TssQ:165:x:HIS-TssO:126
1	KNLEECEVGLQKK-KLTLGNISVEK-a1-b1	HIS-TssO	FLAG-TssQ	xlink	inter-protein xl	160	165	5	2912.587	583.525	5	-0.7	4	8	0.82	27.56	0.048	FLAG-TssQ:165:x:HIS-TssO:160
1	MDYKDDDDKK-SRDVIVAKR-a4-b8	FLAG-TssQ	TssN-STREP	xlink	inter-protein xl	4	280	276	2452.224	818.416	3	-1.1	6	7	0.22	27.53	0.048	FLAG-TssQ:4:x:TssN-STREP:280
1	TQEYDKIYAR-SRDVIVAKR-a6-b8	FLAG-TssQ	TssN-STREP	xlink	inter-protein xl	62	280	218	2466.323	617.589	4	0	1	5	0.83	27.43	0.048	FLAG-TssQ:62:x:TssN-STREP:280
1	EGELKNKGGKP-CIQDNKQATR-a5-b6	HIS-TssO	FLAG-TssQ	xlink	inter-protein xl	177	160	17	2526.284	506.265	5	-0.6	4	5	0.45	26.81	0.048	FLAG-TssQ:160:x:HIS-TssO:177
1	KPTLLSPR-NSFDKR-a1-b5	TssN-STREP	HIS-TssO	xlink	inter-protein xl	250	126	124	1814.004	454.509	4	-0.7	2	7	0	26.67	0.048	HIS-TssO:126:x:TssN-STREP:250
1	MDYKDDDDKK-KEGELK-a4-b1	FLAG-TssQ	HIS-TssO	xlink	inter-protein xl	4	172	168	2112.003	705.009	3	4.6	1	9	0	26.64	0.048	FLAG-TssQ:4:x:HIS-TssO:172
1	LNQVVLQKVISTR-KEGELK-a8-b1	FLAG-TssQ	HIS-TssO	xlink	inter-protein xl	97	172	75	2337.359	585.348	4	-1.6	1	2	0.45	26.32	0.048	FLAG-TssQ:97:x:HIS-TssO:172
1	LNQVVLQKVISTR-DVIVAKR-a8-b6	FLAG-TssQ	TssN-STREP	xlink	inter-protein xl	97	280	183	2434.459	609.623	4	-1.9	2	9	0.68	26.32	0.048	FLAG-TssQ:97:x:TssN-STREP:280
1	KLTLGNISVEK-QDNIIKFK-a1-b6	FLAG-TssQ	HIS-TssO	xlink	inter-protein xl	165	157	8	2343.341	782.122	3	0	9	7	0.64	26.29	0.048	FLAG-TssQ:165:x:HIS-TssO:157
1	QIALVDKVDSLYNYLVLMGSNDR-KDNHVFNIDGK-a7-b1	FLAG-TssQ	TssR-VSVG	xlink	inter-protein xl	73	278	205	4049.045	1013.269	4	-2.9	2	8	0.88	26.17	0.048	FLAG-TssQ:73:x:TssR-VSVG:278
1	KPTLLSPR-DVLLYKK-a1-b6	TssN-STREP	FLAG-TssQ	xlink	inter-protein xl	250	122	128	1926.153	482.546	4	-1	2	7	0	25.35	0.048	FLAG-TssQ:122:x:TssN-STREP:250
1	DVIVAKR-AKNSEK-a6-b2	TssN-STREP	FLAG-TssQ	xlink	inter-protein xl	280	12	268	1612.922	538.649	3	4.6	1	3	0.21	25.26	0.048	FLAG-TssQ:12:x:TssN-STREP:280
Monolinks
Rank	Id	Protein1	Protein2	Type	XLType	AbsPos1	AbsPos2	deltaAA	Mr	Mz	z	Error_rel[ppm]	nseen	mions	deltaS	ld-Score	FDR	uxID
1	FLINDLAKQWER-K8-156	HIS-TssO	-	monolink	monolink	117	n/a	-	1687.893	563.639	3	-0.4	2	25	0	53.56	0	HIS-TssO:117
1	QLTDKELDGLIQYFK-K5-156	TssR-VSVG	-	monolink	monolink	749	n/a	-	1966.027	656.35	3	-1.4	3	31	0.07	52.76	0	TssR-VSVG:749
1	IDDYAAKEGGWIFYR-K7-156	TssN-STREP	-	monolink	monolink	241	n/a	-	1958.939	653.988	3	-1.2	14	32	0.18	50.54	0	TssN-STREP:241
1	KNLEECEVGLQK-K1-156	HIS-TssO	-	monolink	monolink	160	n/a	-	1601.794	534.939	3	-1.6	1	27	0.18	50.16	0	HIS-TssO:160
1	HYIDFNLTVKDNR-K10-156	TssN-STREP	-	monolink	monolink	267	n/a	-	1789.899	597.641	3	-0.5	254	26	0	49.6	0	TssN-STREP:267
1	LNQVVLQKVISTR-K8-156	FLAG-TssQ	-	monolink	monolink	97	n/a	-	1652.98	552.001	3	-1.4	4	26	0.11	49.3	0	FLAG-TssQ:97
1	SAEVGLLDTFLVIKTK-K14-156	TssR-VSVG	-	monolink	monolink	88	n/a	-	1889.071	630.698	3	-2.6	1	26	0.17	48.9	0	TssR-VSVG:88
1	IEQFEPGVNASYEENDIKFLINDLAK-K18-156	HIS-TssO	-	monolink	monolink	109	n/a	-	3151.557	788.897	4	-0.9	20	26	0.32	47.65	0	HIS-TssO:109
1	VKSAEVGLLDTFLVIK-K2-156	TssR-VSVG	-	monolink	monolink	74	n/a	-	1887.095	630.04	3	-0.7	2	21	0	46.4	0	TssR-VSVG:74
1	SRDVIVAKR-K8-156	TssN-STREP	-	monolink	monolink	280	n/a	-	1198.7	400.575	3	-2.5	5	17	0	45.88	0	TssN-STREP:280
1	QKEFQNIQSVQIVSADTLFSR-K2-156	HIS-TssO	-	monolink	monolink	72	n/a	-	2593.337	865.453	3	-0.7	87	27	0.05	45.74	0	HIS-TssO:72
1	TNAEDLHLVHIIAPKEAIQGENIIFR-K15-156	HA-TssP	-	monolink	monolink	134	n/a	-	3096.659	775.173	4	-0.5	4	32	0.16	45.66	0	HA-TssP:134
1	VRPDKVETLGASPANPESK-K5-156	TssR-VSVG	-	monolink	monolink	660	n/a	-	2150.119	717.714	3	-1.2	12	32	0	45.11	0	TssR-VSVG:660
1	MIDDYNLKSPQAR-K8-156	TssN-STREP	-	monolink	monolink	229	n/a	-	1705.832	569.619	3	-1.4	3	27	0	44.15	0	TssN-STREP:229
1	KNLEECEVGLQKK-K12-156	HIS-TssO	-	monolink	monolink	171	n/a	-	1729.892	577.639	3	0.1	4	20	0.34	43.21	0	HIS-TssO:171
1	VRPDKVETLGASPANPESKADTVYVSTGK-K19-156	TssR-VSVG	-	monolink	monolink	674	n/a	-	3171.627	1058.217	3	-0.8	3	31	0	42.89	0	TssR-VSVG:674
1	FKKNLEECEVGLQK-K3-156	HIS-TssO	-	monolink	monolink	160	n/a	-	1876.958	626.66	3	-1.4	2	21	0.18	42.33	0	HIS-TssO:160
1	QLTDKELDGLIQYFKER-K15-156	TssR-VSVG	-	monolink	monolink	759	n/a	-	2251.171	751.398	3	-1	4	21	0	40.96	0	TssR-VSVG:759
1	KQLTDKELDGLIQYFK-K1-156	TssR-VSVG	-	monolink	monolink	744	n/a	-	2094.124	699.049	3	-0.6	2	22	0	40.15	0	TssR-VSVG:744
1	LDSLLIATYHLPQGVKPNK-K16-156	TssR-VSVG	-	monolink	monolink	576	n/a	-	2262.262	755.095	3	-0.2	2	26	0	38.92	0	TssR-VSVG:576
1	HIFSNKIMVIK-K6-156	HIS-TssO	-	monolink	monolink	61	n/a	-	1484.843	495.956	3	0.7	2	17	0	37.96	0	HIS-TssO:61
1	DNHVFNIDGKR-K10-156	TssR-VSVG	-	monolink	monolink	288	n/a	-	1469.724	490.916	3	-1.7	4	18	0	37.36	0	TssR-VSVG:288
1	MIDDYNLKSPQAR-K8-155	TssN-STREP	-	monolink	monolink	229	n/a	-	1704.848	569.291	3	-1.3	6	23	0	36.62	0	TssN-STREP:229
1	EYSENYSIEGIKAPR-K12-156	TssR-VSVG	-	monolink	monolink	43	n/a	-	1910.923	637.982	3	-1.5	5	25	0	35.74	0	TssR-VSVG:43
1	EKTNAEDLHLVHIIAPKEAIQGENIIFR-K2-156	HA-TssP	-	monolink	monolink	119	n/a	-	3353.797	671.767	5	-0.3	1	24	0.33	35.5	0	HA-TssP:119
1	EYSENYSIEGIKAPRSAAHR-K12-156	TssR-VSVG	-	monolink	monolink	43	n/a	-	2433.191	609.306	4	-0.6	9	22	0	34.85	0	TssR-VSVG:43
1	LMESKTQEYDKIYAR-K5-156	FLAG-TssQ	-	monolink	monolink	56	n/a	-	2030.002	677.675	3	-0.8	9	20	0	34.77	0	FLAG-TssQ:56
1	YTDDTEQDGYFDPGSLQVLQIELYKQESDREPVK-K25-156	TssN-STREP	-	monolink	monolink	195	n/a	-	4160.954	1041.246	4	-1.1	34	29	0	34.25	0	TssN-STREP:195
1	KIFGDVAPIWYR-K1-156	TssR-VSVG	-	monolink	monolink	583	n/a	-	1619.87	540.964	3	-0.7	2	16	0	33.78	0	TssR-VSVG:583
1	IDDYAAKEGGWIFYR-K7-155	TssN-STREP	-	monolink	monolink	241	n/a	-	1957.956	653.66	3	-0.6	3	20	0.52	33.6	0	TssN-STREP:241
1	LVKMASHVADTENTPLPAWK-K3-156	TssR-VSVG	-	monolink	monolink	374	n/a	-	2363.22	788.748	3	0	3	20	0	33.57	0	TssR-VSVG:374
1	KDLMRCIQDNK-K1-156	FLAG-TssQ	-	monolink	monolink	150	n/a	-	1575.773	526.266	3	-1.1	3	16	0	33.47	0	FLAG-TssQ:150
1	YTDDTEQDGYFDPGSLQVLQIELYKQESDREPVK-K34-156	TssN-STREP	-	monolink	monolink	204	n/a	-	4160.955	1387.993	3	-0.9	20	29	0	33.32	0	TssN-STREP:204
1	VKEKTNAEDLHLVHIIAPK-K4-155	HA-TssP	-	monolink	monolink	119	n/a	-	2309.307	770.777	3	-1.6	2	19	0	33.28	0	HA-TssP:119
1	YFNNNPNTLVIVNNNKYNDFYSYCQGLHHIGR-K16-156	HA-TssP	-	monolink	monolink	258	n/a	-	4043.905	1011.984	4	0.8	2	21	0	33.08	0	HA-TssP:258
1	QESDREPVKLSVK-K9-156	TssN-STREP	-	monolink	monolink	204	n/a	-	1669.886	557.637	3	-1.5	4	17	0.45	33.01	0	TssN-STREP:204
1	VRPDKVETLGASPANPESK-K5-155	TssR-VSVG	-	monolink	monolink	660	n/a	-	2149.134	717.386	3	-2	3	19	0	32.42	0	TssR-VSVG:660
1	LSVKAPDEMQFGTWFHR-K4-155	TssN-STREP	-	monolink	monolink	208	n/a	-	2203.085	735.37	3	-1.5	6	18	0	32.35	0	TssN-STREP:208
1	EKTNAEDLHLVHIIAPKEAIQGENIIFR-K17-156	HA-TssP	-	monolink	monolink	134	n/a	-	3353.794	671.767	5	-1.3	2	19	0.22	31.71	0	HA-TssP:134
1	KLTLGNISVEK-K11-156	FLAG-TssQ	-	monolink	monolink	175	n/a	-	1356.784	453.269	3	-1.5	1	14	0	31.51	0	FLAG-TssQ:175
1	VKEKTNAEDLHLVHIIAPK-K2-156	HA-TssP	-	monolink	monolink	117	n/a	-	2310.292	463.066	5	-1.1	6	18	0.54	31.25	0	HA-TssP:117
1	VDSLYNYLVLMGSNDRLNQVVLQKVISTR-K24-156	FLAG-TssQ	-	monolink	monolink	97	n/a	-	3492.86	1165.294	3	-1.6	2	22	0	31.2	0	FLAG-TssQ:97
1	VKEKTNAEDLHLVHIIAPK-K4-156	HA-TssP	-	monolink	monolink	119	n/a	-	2310.287	771.104	3	-3.2	6	20	0.3	30.89	0	HA-TssP:119
1	LSVKAPDEMQFGTWFHR-K4-156	TssN-STREP	-	monolink	monolink	208	n/a	-	2204.074	735.699	3	0.9	4	19	0	30.08	0	TssN-STREP:208
1	KPWIVYSDRVENAAYVNPGGR-K1-156	TssR-VSVG	-	monolink	monolink	52	n/a	-	2546.289	849.771	3	-0.9	3	21	0.12	29.95	0	TssR-VSVG:52
1	ADTVYVSTGKIRR-K10-156	TssR-VSVG	-	monolink	monolink	684	n/a	-	1620.883	541.302	3	-0.2	2	16	0	29.5	0	TssR-VSVG:684
1	DRLDSLLIATYHLPQGVKPNKEFK-K18-156	TssR-VSVG	-	monolink	monolink	576	n/a	-	2937.592	735.406	4	-1.6	2	18	0.24	28.91	0	TssR-VSVG:576
1	LDSLLIATYHLPQGVKPNKEFK-K19-156	TssR-VSVG	-	monolink	monolink	579	n/a	-	2666.468	889.83	3	-0.3	3	21	0	28.74	0	TssR-VSVG:579
1	LDSLLIATYHLPQGVKPNKEFKK-K16-156	TssR-VSVG	-	monolink	monolink	576	n/a	-	2794.559	699.648	4	-1.5	4	18	0.45	28.7	0	TssR-VSVG:576
1	TNAEDLHLVHIIAPKEAIQGENIIFRGEGHDEQWR-K15-156	HA-TssP	-	monolink	monolink	134	n/a	-	4191.106	839.229	5	-1.7	1	18	0	28.41	0	HA-TssP:134
1	IEQFEPGVNASYEENDIKFLINDLAKQWER-K26-156	HIS-TssO	-	monolink	monolink	117	n/a	-	3750.841	938.718	4	-0.1	12	17	0.5	28.39	0	HIS-TssO:117
1	KNLEECEVGLQKK-K1-155	HIS-TssO	-	monolink	monolink	160	n/a	-	1728.905	577.309	3	-1.8	2	18	0.54	28.31	0	HIS-TssO:160
1	QDNIIKFKK-K6-156	HIS-TssO	-	monolink	monolink	157	n/a	-	1288.737	430.587	3	-1.4	2	11	0.62	28.24	0	HIS-TssO:157
1	YAPMIYPYHTDSTCSFVSGTLEPVIDKK-K27-156	TssR-VSVG	-	monolink	monolink	277	n/a	-	3374.602	1125.875	3	-2.2	6	22	0	28.15	0	TssR-VSVG:277
1	YNPTNIKHNR-K7-156	TssR-VSVG	-	monolink	monolink	105	n/a	-	1411.72	471.581	3	-0.6	2	13	0	28.13	0	TssR-VSVG:105
1	LDSLLIATYHLPQGVKPNKEFK-K16-156	TssR-VSVG	-	monolink	monolink	576	n/a	-	2666.469	667.625	4	0.4	1	16	0.26	28.09	0	TssR-VSVG:576
1	QESDREPVKLSVK-K9-155	TssN-STREP	-	monolink	monolink	204	n/a	-	1668.904	557.309	3	-0.3	3	15	0.41	27.19	0	TssN-STREP:204
1	VFGDPELQNQTGVVGIHAIIYALKYSVDRR-K24-156	TssR-VSVG	-	monolink	monolink	192	n/a	-	3513.859	879.473	4	-0.9	2	24	0.25	26.61	0	TssR-VSVG:192
1	EGGWIFYRKPTLLSPR-K9-156	TssN-STREP	-	monolink	monolink	250	n/a	-	2075.12	519.788	4	0	4	11	0.29	26.56	0	TssN-STREP:250
1	VKEKTNAEDLHLVHIIAPK-K2-155	HA-TssP	-	monolink	monolink	117	n/a	-	2309.308	462.869	5	-1.1	2	13	0	26.52	0	HA-TssP:117
1	LMESKTQEYDKIYAR-K11-156	FLAG-TssQ	-	monolink	monolink	62	n/a	-	2030.001	677.675	3	-1	4	15	0	26.06	0	FLAG-TssQ:62
1	IEQFEPGVNASYEENDIKFLINDLAK-K18-155	HIS-TssO	-	monolink	monolink	109	n/a	-	3150.575	1051.199	3	-0.4	5	21	0	25.6	0	HIS-TssO:109
1	KPTLLSPRHYIDFNLTVK-K1-156	TssN-STREP	-	monolink	monolink	250	n/a	-	2297.275	575.327	4	-1.4	2	13	0.36	25.06	0	TssN-STREP:250
Crosslinking of purified TssNQOPR complex with DSS H12/D12 - Sample 2 (Strep-Grafix)
ld score > 25
FDR < 0.05
Intra-protein crosslinks
Rank	Id	Protein1	Protein2	Type	XLType	AbsPos1	AbsPos2	deltaAA	Mr	Mz	z	Error_rel[ppm]	nseen	mions	deltaS	ld-Score	FDR	uxID
1	LNQVVLQKVISTR-KAVIEESLVR-a8-b1	FLAG-TssQ	FLAG-TssQ	xlink	intra-protein xl	97	140	43	2777.635	695.417	4	-1	5	16	0.55	50.16	0	FLAG-TssQ:140:x:FLAG-TssQ:97
1	DVLLYKKLASQINVFLDTK-K6-K7	FLAG-TssQ	-	intralink	intralink	122	123	1	2345.324	782.783	3	-0.1	2	26	0.8	45.68	0	FLAG-TssQ:122:x:FLAG-TssQ:123
1	SAEVGLLDTFLVIKTKGDYLR-K14-K16	TssR-VSVG	-	intralink	intralink	88	90	2	2475.357	826.127	3	-2.2	3	29	0	42.31	0	TssR-VSVG:88:x:TssR-VSVG:90
1	KNLEECEVGLQK-QDNIIKFK-a1-b6	HIS-TssO	HIS-TssO	xlink	intra-protein xl	160	157	3	2588.351	648.095	4	-0.6	5	3	0.94	41.18	0	HIS-TssO:157:x:HIS-TssO:160
1	KPTLLSPR-DVIVAKR-a1-b6	TssN-STREP	TssN-STREP	xlink	intra-protein xl	250	280	30	1848.117	617.047	3	-1.7	10	11	0.52	41.05	0	TssN-STREP:250:x:TssN-STREP:280
1	SRDVIVAKR-KPTLLSPR-a8-b1	TssN-STREP	TssN-STREP	xlink	intra-protein xl	280	250	30	2091.252	419.258	5	-0.3	12	13	0	40.85	0	TssN-STREP:250:x:TssN-STREP:280
1	VKEKTNAEDLHLVHIIAPK-K2-K4	HA-TssP	-	intralink	intralink	117	119	2	2292.285	574.079	4	0.2	4	23	0	40.52	0	HA-TssP:117:x:HA-TssP:119
1	KAVIEESLVR-TQEYDKIYAR-a1-b6	FLAG-TssQ	FLAG-TssQ	xlink	intra-protein xl	140	62	78	2566.362	642.598	4	-0.9	4	11	0.8	40.33	0	FLAG-TssQ:140:x:FLAG-TssQ:62
1	KPTLLSPR-KPTLLSPR-a1-b1	TssN-STREP	TssN-STREP	xlink	intra-protein xl	250	250	0	1959.187	490.805	4	-0.4	2	17	0	39.73	0	TssN-STREP:250:x:TssN-STREP:250
1	FKKNLEECEVGLQK-K2-K3	HIS-TssO	-	intralink	intralink	159	160	1	1858.949	620.658	3	-0.2	2	27	0.18	37.54	0	HIS-TssO:159:x:HIS-TssO:160
1	MIDDYNLKSPQAR-KPTLLSPR-a8-b1	TssN-STREP	TssN-STREP	xlink	intra-protein xl	229	250	21	2598.382	650.603	4	-0.6	6	10	0.37	36.53	0	TssN-STREP:229:x:TssN-STREP:250
1	KLTLGNISVEK-CIQDNKQATR-a1-b6	FLAG-TssQ	FLAG-TssQ	xlink	intra-protein xl	165	160	5	2571.366	643.849	4	-1.3	8	8	0.41	36.28	0	FLAG-TssQ:160:x:FLAG-TssQ:165
1	HYIDFNLTVKDNR-MIDDYNLKSPQAR-a10-b8	TssN-STREP	TssN-STREP	xlink	intra-protein xl	267	229	38	3321.64	665.336	5	-1.5	3	11	0	35.32	0	TssN-STREP:229:x:TssN-STREP:267
1	HYIDFNLTVKDNR-KPTLLSPR-a10-b1	TssN-STREP	TssN-STREP	xlink	intra-protein xl	267	250	17	2682.447	537.497	5	-0.9	12	7	0.35	34.52	0	TssN-STREP:250:x:TssN-STREP:267
1	KMELIEELQIMDSK-LNQVVLQKVISTR-a1-b8	FLAG-TssQ	FLAG-TssQ	xlink	intra-protein xl	103	97	6	3340.834	836.216	4	-0.2	3	13	0.64	34.45	0	FLAG-TssQ:103:x:FLAG-TssQ:97
1	VRPDKVETLGASPANPESK-ADTVYVSTGKIR-a5-b10	TssR-VSVG	TssR-VSVG	xlink	intra-protein xl	660	684	24	3440.813	861.211	4	-0.6	3	13	0.19	33.38	0	TssR-VSVG:660:x:TssR-VSVG:684
1	LNQVVLQKVISTR-CIQDNKQATR-a8-b6	FLAG-TssQ	FLAG-TssQ	xlink	intra-protein xl	97	160	63	2867.562	717.898	4	-0.9	2	5	0.87	33.08	0	FLAG-TssQ:160:x:FLAG-TssQ:97
1	MIDDYNLKSPQAR-SRDVIVAKR-a8-b8	TssN-STREP	TssN-STREP	xlink	intra-protein xl	229	280	51	2730.447	547.097	5	-0.6	3	5	0.91	32.92	0	TssN-STREP:229:x:TssN-STREP:280
1	NLEECEVGLQKK-NKGGKP-a11-b2	HIS-TssO	HIS-TssO	xlink	intra-protein xl	171	179	8	2183.124	546.789	4	-0.8	2	5	0.6	32.24	0	HIS-TssO:171:x:HIS-TssO:179
1	IDDYAAKEGGWIFYR-SRDVIVAKR-a7-b8	TssN-STREP	TssN-STREP	xlink	intra-protein xl	241	280	39	2983.552	597.718	5	-1	2	6	0.8	31.08	0	TssN-STREP:241:x:TssN-STREP:280
1	NLEECEVGLQKK-NKGGKP-a11-b5	HIS-TssO	HIS-TssO	xlink	intra-protein xl	171	182	11	2183.125	546.789	4	-0.2	3	7	0.56	31.04	0	HIS-TssO:171:x:HIS-TssO:182
1	HYIDFNLTVKDNR-DVIVAKR-a10-b6	TssN-STREP	TssN-STREP	xlink	intra-protein xl	267	280	13	2571.377	643.852	4	-1.5	1	7	0.27	30.38	0	TssN-STREP:267:x:TssN-STREP:280
1	KLTLGNISVEK-KAVIEESLVR-a1-b1	FLAG-TssQ	FLAG-TssQ	xlink	intra-protein xl	165	140	25	2481.44	621.368	4	-0.7	2	11	0.66	30.35	0	FLAG-TssQ:140:x:FLAG-TssQ:165
1	KMELIEELQIMDSKDVLLYK-LNQVVLQKVISTR-a1-b8	FLAG-TssQ	FLAG-TssQ	xlink	intra-protein xl	103	97	6	4072.256	815.459	5	-0.2	2	12	0.82	29.62	0	FLAG-TssQ:103:x:FLAG-TssQ:97
1	HYIDFNLTVKDNR-SRDVIVAKR-a10-b8	TssN-STREP	TssN-STREP	xlink	intra-protein xl	267	280	13	2814.516	563.911	5	0.7	4	4	0.92	28.39	0	TssN-STREP:267:x:TssN-STREP:280
1	NLEECEVGLQKKEGELK-K11-K12	HIS-TssO	-	intralink	intralink	171	172	1	2140.069	714.364	3	-1.7	1	18	0.2	27.74	0	HIS-TssO:171:x:HIS-TssO:172
1	QESDREPVKLSVK-KPTLLSPR-a9-b1	TssN-STREP	TssN-STREP	xlink	intra-protein xl	204	250	46	2562.436	641.617	4	-0.6	5	6	0.33	27.19	0.029	TssN-STREP:204:x:TssN-STREP:250
1	NLEECEVGLQKK-EGELKNK-a11-b5	HIS-TssO	HIS-TssO	xlink	intra-protein xl	171	177	6	2400.222	601.063	4	0.7	2	5	0.84	25.87	0.029	HIS-TssO:171:x:HIS-TssO:177
1	CIQDNKQATR-KAVIEESLVR-a6-b1	FLAG-TssQ	FLAG-TssQ	xlink	intra-protein xl	160	140	20	2513.324	629.339	4	-1.1	1	7	0.78	25.77	0.029	FLAG-TssQ:140:x:FLAG-TssQ:160
1	KNLEECEVGLQKK-QDNIIKFK-a1-b6	HIS-TssO	HIS-TssO	xlink	intra-protein xl	160	157	3	2716.444	544.297	5	-1	4	6	0.64	25.7	0.029	HIS-TssO:157:x:HIS-TssO:160
Inter-protein crosslinks
Rank	Id	Protein1	Protein2	Type	XLType	AbsPos1	AbsPos2	deltaAA	Mr	Mz	z	Error_rel[ppm]	nseen	mions	deltaS	ld-Score	FDR	uxID
1	KLTLGNISVEK-NKGGKP-a1-b2	FLAG-TssQ	HIS-TssO	xlink	inter-protein xl	165	179	14	1938.114	485.536	4	-0.6	3	5	0	40.33	0	FLAG-TssQ:165:x:HIS-TssO:179
1	KAVIEESLVR-KPTLLSPR-a1-b1	FLAG-TssQ	TssN-STREP	xlink	inter-protein xl	140	250	110	2191.293	548.831	4	-0.3	3	8	0.4	38.48	0	FLAG-TssQ:140:x:TssN-STREP:250
1	CIQDNKQATR-KEGELK-a6-b1	FLAG-TssQ	HIS-TssO	xlink	inter-protein xl	160	172	12	2073.052	692.025	3	-0.2	2	6	0.86	34.84	0	FLAG-TssQ:160:x:HIS-TssO:172
1	KLTLGNISVEK-EGELKNK-a1-b5	FLAG-TssQ	HIS-TssO	xlink	inter-protein xl	165	177	12	2155.209	719.411	3	-0.5	6	7	0.8	30.68	0	FLAG-TssQ:165:x:HIS-TssO:177
1	NLEECEVGLQKK-CIQDNKQATR-a11-b6	HIS-TssO	FLAG-TssQ	xlink	inter-protein xl	171	160	11	2816.379	939.801	3	-0.3	3	10	0.52	29.77	0	FLAG-TssQ:160:x:HIS-TssO:171
1	QKEFQNIQSVQIVSADTLFSR-LMESKTQEYDKIYAR-a2-b11	HIS-TssO	FLAG-TssQ	xlink	inter-protein xl	72	62	10	4449.25	890.858	5	-0.6	4	7	0.54	26.99	0	FLAG-TssQ:62:x:HIS-TssO:72
Monolinks
Rank	Id	Protein1	Protein2	Type	XLType	AbsPos1	AbsPos2	deltaAA	Mr	Mz	z	Error_rel[ppm]	nseen	mions	deltaS	ld-Score	FDR	uxID
1	IDDYAAKEGGWIFYR-K7-156	TssN-STREP	-	monolink	monolink	241	n/a	-	1958.94	653.988	3	-0.7	2	28	0.24	47.34	0	TssN-STREP:241
1	LNQVVLQKVISTR-K8-156	FLAG-TssQ	-	monolink	monolink	97	n/a	-	1652.981	552.001	3	-1	3	24	0.22	46.66	0	FLAG-TssQ:97
1	HYIDFNLTVKDNR-K10-156	TssN-STREP	-	monolink	monolink	267	n/a	-	1789.898	597.64	3	-1.1	4	24	0	44.11	0	TssN-STREP:267
1	VRPDKVETLGASPANPESK-K5-156	TssR-VSVG	-	monolink	monolink	660	n/a	-	2150.122	717.715	3	-0.1	4	31	0	42.87	0	TssR-VSVG:660
1	MASHVADTENTPLPAWKAMR-K17-156	TssR-VSVG	-	monolink	monolink	391	n/a	-	2381.151	794.725	3	0	9	25	0	42.05	0	TssR-VSVG:391
1	SALELIGNTPEAVNLIISVGETGEQQENAPSSIVKTLNEK-K35-156	TssR-VSVG	-	monolink	monolink	429	n/a	-	4348.253	1450.425	3	-0.2	6	33	0.08	39.93	0	TssR-VSVG:429
1	LVKMASHVADTENTPLPAWK-K3-156	TssR-VSVG	-	monolink	monolink	374	n/a	-	2363.216	788.746	3	-1.5	3	28	0	39.69	0	TssR-VSVG:374
1	SRDVIVAKR-K8-156	TssN-STREP	-	monolink	monolink	280	n/a	-	1198.705	400.576	3	1.6	1	13	0	39.38	0	TssN-STREP:280
1	VRPDKVETLGASPANPESKADTVYVSTGK-K19-156	TssR-VSVG	-	monolink	monolink	674	n/a	-	3171.629	793.915	4	-0.2	5	27	0	39.34	0	TssR-VSVG:674
1	FKKNLEECEVGLQK-K2-156	HIS-TssO	-	monolink	monolink	159	n/a	-	1876.959	626.661	3	-0.8	1	17	0.2	38.92	0	HIS-TssO:159
1	VFGDPELQNQTGVVGIHAIIYALKYSVDR-K24-156	TssR-VSVG	-	monolink	monolink	192	n/a	-	3357.755	1120.26	3	-1.7	4	34	0	38.53	0	TssR-VSVG:192
1	FKKNLEECEVGLQK-K3-156	HIS-TssO	-	monolink	monolink	160	n/a	-	1876.96	626.661	3	-0.4	1	18	0.23	38.45	0	HIS-TssO:160
1	IEQFEPGVNASYEENDIKFLINDLAK-K18-156	HIS-TssO	-	monolink	monolink	109	n/a	-	3151.562	1051.528	3	0.5	10	33	0.23	37.15	0	HIS-TssO:109
1	SAAHRKPWIVYSDRVENAAYVNPGGR-K6-156	TssR-VSVG	-	monolink	monolink	52	n/a	-	3068.558	768.147	4	-0.1	4	19	0	34.61	0	TssR-VSVG:52
1	YTDDTEQDGYFDPGSLQVLQIELYKQESDREPVK-K34-156	TssN-STREP	-	monolink	monolink	204	n/a	-	4160.958	1041.247	4	-0.4	1	26	0	33.8	0	TssN-STREP:204
1	VFGDPELQNQTGVVGIHAIIYALKYSVDRR-K24-156	TssR-VSVG	-	monolink	monolink	192	n/a	-	3513.867	879.475	4	1.5	4	29	0.11	32.57	0	TssR-VSVG:192
1	NKMFWHLASVYEMWFADKK-K2-156	HIS-TssO	-	monolink	monolink	129	n/a	-	2586.243	647.568	4	-0.5	2	21	0	32.53	0	HIS-TssO:129
1	YTDDTEQDGYFDPGSLQVLQIELYKQESDREPVK-K25-156	TssN-STREP	-	monolink	monolink	195	n/a	-	4160.953	1387.992	3	-1.5	4	33	0	32.41	0	TssN-STREP:195
1	KPWIVYSDRVENAAYVNPGGR-K1-156	TssR-VSVG	-	monolink	monolink	52	n/a	-	2546.291	849.772	3	-0.2	5	22	0	31.19	0	TssR-VSVG:52
1	QKEFQNIQSVQIVSADTLFSR-K2-156	HIS-TssO	-	monolink	monolink	72	n/a	-	2593.342	865.455	3	1.4	2	20	0.13	30.15	0	HIS-TssO:72
1	VETLGASPANPESKADTVYVSTGK-K14-156	TssR-VSVG	-	monolink	monolink	674	n/a	-	2576.284	859.769	3	-0.7	3	20	0	30.11	0	TssR-VSVG:674
1	VRPDKVETLGASPANPESK-K5-155	TssR-VSVG	-	monolink	monolink	660	n/a	-	2149.136	717.386	3	-1	2	18	0	29.65	0	TssR-VSVG:660
1	IEQFEPGVNASYEENDIKFLINDLAK-K18-155	HIS-TssO	-	monolink	monolink	109	n/a	-	3150.574	1051.199	3	-0.7	3	24	0	28.63	0	HIS-TssO:109
1	VKEKTNAEDLHLVHIIAPK-K4-156	HA-TssP	-	monolink	monolink	119	n/a	-	2310.294	463.067	5	-0.3	4	12	0.6	25.39	0	HA-TssP:119
1	SALELIGNTPEAVNLIISVGETGEQQENAPSSIVKTLNEK-K35-155	TssR-VSVG	-	monolink	monolink	429	n/a	-	4347.252	1087.821	4	-4.1	1	20	0	25.09	0	TssR-VSVG:429
