# Supplementary material for: Assembly of a unique membrane complex in type VI secretion systems of Bacteroidota
Source: Nat Commun. 2024 Jan 10;15:429. doi: 10.1038/s41467-023-44426-1 (PMC10781749; doi:10.1038/s41467-023-44426-1)
Supplement: Supplementary file 4 — Source data files [file 41467_2023_44426_MOESM4_ESM.zip › Source Data Files/Source Data-graphs.xlsx]

## Sheet: Fig 1
Fig 1D
WT	ΔtssC	ΔtssN	ΔtssO	ΔtssP	ΔtssQ	ΔtssR	ΔtssN+TssN	ΔtssO+TssO	ΔtssP+TssP	ΔtssQ+TssQ	ΔtssR+TssR
11486.5	2.12605	13.2353	20.6018	0.229412	2.97902	3.45542	5743.42	388.225	15042.8	5280.49	5095.96
39092.3	1.45677	13.8971	15.7258	1.625	2.9243	3.16497	5105.26	10828.1	11978.5	5644.95	2064.43
17515.4	1.60968	11.0294	18.5714	3.25	4.61531	3.58273	6977.19	432.313	4900.3	4019.78	3154.64
8840.36	7.36004				8.32764	13.4598
7420.41	3.17344				5.69475	9.79498
28215.9	7.28193				11.4489	13.1378
56192	4.17857
Fig 1E
WT	ΔtssC	ΔtssR	ΔtssO	ΔtssN	ΔtssP	ΔtssQ
1.99789	1.14579	1.21315	1.21191	1.14975	1.04734	1.06385
1.71415	1.00482	1.12289	1.1619	1.2946	1.26974	1.02738
1.78621	1.27864	1.19781	1.08293	1.16214	1.39034	1.40538
1.44118	0.915058	0.635729	1.13944	1.1561	1.22469	1.00296
1.95873	1.23823	1.02091	1.16077	1.18762	1.23727	1.011
2.06522	1.139	1.00575	0.981905	1.2729	1.30962	1.09912
1.82347	1.21574	0.758587	1.02907	1.32834	1.28153	1.08883
1.84167	1.02062	1.08815	1.29773	1.37143	1.45968	1.28172
2.11859	1.26208	1.21519	1.20833	1.21183	1.27455	1.41437
			1.40485	1.33238		1.2722

## Sheet: Fig 4
Fig 4F
WT	ΔtssN	ΔtssN TssNc low	TssNc low	TssNc high
7703.44	0.876812	0.265909	5436.89	49.4565
5492.26	0.446377	0.329221	3932.04	64.3478
2567.81	0.341615	0.287013	30582.5	56.8273
11156.2	0.795	0.095775	15576.9	33.9674
3254.7	1.085	0.079812	14278.9	42.8922
3305.56	0.547	0.101954	18692.3	32.2266
3536.46	0.958935	0.530612	3683.33	47.205
1818.75	0.955189	0.442177	1871.21	69.948
2172.4	1.16442	0.564845	3017.86

## Sheet: Fig 5
Fig 5A
WT
7.63
2.73
3.16
1.99
2.66
7.39
24.32
Fig 5B
WT	ΔtssK	ΔtssN	ΔtssO	ΔtssP	ΔtssQ	ΔtssR
100	0.78	29.16	40.33	24.13	27.06	22.18
100	10.64	1.33	32.81	9.62	37.36	22.17
100	2.53	7.06	49.48	43.2	50.95	118.01
100	10.55	0.43	6.1	3.45	1	4.16
Fig 5E
	WT				ΔtssN				ΔtssO				ΔtssP				ΔtssQ				ΔtssR
	24.15	36.59	30.92	36.2	36.2	48	33.33	38.35	75	75.89	68.97	69.72	54.55	71.38	96.19	65.09	77.78	76.23	78.02	69.02	80	69.09	78.33	74.89
Fig 5F
WT	ΔtssK	ΔtssN	ΔtssO	ΔtssP	ΔtssQ	ΔtssR
0.788679	0.541667	0.726722	0.631686	0.693672	1.02774	0.631686
0.541667	0.631686	0.726722	1.07245	0.726722	1.16679	0.459619
0.781203	0.726722	0.631686	0.583393	0.89334	1.13103	0.541667
0.693672	0.781203	0.998784	0.583393	0.631686	0.631686	0.541667
0.612826	0.541667	0.693672	0.68516	0.968963	0.484481	0.825042
0.484481	0.781203	1.06696	1.08333	0.931919	1.08333	0.84611
0.541667	0.631686	0.631686	0.631686	0.726722	0.541667	1.13103
0.693672	0.390601	0.693672	1.02201	0.693672	0.631686	0.873411
0.788679	0.631686	0.931919	0.9256	0.726722	0.631686	1.08333
0.390601	0.631686	1.02201	0.825042	0.968963	0.631686	0.968963
0.484481	0.541667	0.693672	1.02774	0.998784	1.2112	0.873411
0.825042	0.631686	1.16679	1.06702	0.84611	0.631686	1.16679
0.873411	1.02774	0.84611	0.726722	0.726722	1.22565	0.541667
0.693672	0.631686	0.726722	0.825042	1.06696	1.23519	0.693672
1.08333	0.781203	0.788679	0.89334	0.726722	0.541667	0.693672
1.11536	0.541667	0.781203	0.693672	0.693672	1.02201	1.2112
0.68516	0.873411	0.825042	1.2112	1.16679	0.459619	0.873411
0.726722	0.583393	0.781203	1.02774	1.11536	0.612826	1.06833
1.08333	0.390601	0.781203	1.13103	0.693672	1.13103	0.541667
0.726722	1.02774	0.726722	0.873411	0.781203	1.08333	0.825042
0.931919	1.02774	0.873411	0.931919	1.02774	0.484481	0.612826
0.612826	0.612826	0.968963	0.541667	0.68516	0.873411	1.1516
0.968963	0.390601	0.726722	0.612826	0.781203	0.968963	0.631686
0.84611	0.693672	0.693672	0.726722	0.781203	0.766032	0.693672
0.541667	0.541667	1.2112	0.931919	0.484481	0.390601	1.02201
0.631686	0.726722	0.89334	1.16679	1.02201	1.13103	0.726722
0.583393	0.612826	1.06696	0.998784	1.23519	0.541667	1.13103
0.612826	0.541667	0.919239	0.873411	0.84611	0.781203	0.873411
0.726722	0.931919	0.693672	1.06696	0.781203	1.06696	0.541667
0.693672	0.693672	0.788679	0.873411	0.68516	0.541667	0.726722
0.825042	0.726722	0.766032	1.1718	0.825042	1.02201	0.89334
0.541667	0.631686	0.873411	1.08333	1.16679	0.631686	0.541667
0.631686	0.631686	1.23519	0.631686	0.631686	0.788679	1.02774
0.781203	0.781203	0.89334	0.693672	0.781203	0.612826	0.931919
0.693672	0.781203	0.612826	1.2112	0.693672	0.631686	0.459619
0.484481	0.873411	1.23519	0.612826	0.873411	1.06696	0.541667
0.693672	0.84611	1.06696	1.06696	1.06696	0.781203	0.68516
0.631686	0.968963	0.781203	0.825042	0.873411	0.541667	0.541667
0.873411	0.631686	0.825042	0.459619	0.541667	1.23519	0.781203
0.612826	0.541667	0.998784	0.631686	0.612826	0.459619	0.631686
0.873411	0.631686	0.631686	1.08333	0.9256	0.631686	0.781203
0.781203	0.968963	1.02774	0.68516	0.998784	0.825042	1.02774
0.781203	0.873411	0.726722	1.08333	0.693672	0.631686	0.873411
0.484481	0.693672	1.06696	1.11536	1.08333	0.693672	0.631686
0.44667	0.873411	0.825042	0.781203	0.781203	1.11536	0.9256
0.541667	0.781203	0.766032	1.2112	1.13103	0.484481	1.1718
0.68516	0.612826	0.84611	0.631686	0.968963	0.631686	0.84611
0.919239	0.484481	1.02201	1.02201	1.13103	0.788679	0.631686
0.89334	1.05173	1.02201	0.631686	0.612826	0.825042	0.612826
0.693672	0.541667	0.968963	0.541667	0.873411	1.23519	0.84611
0.693672	0.931919	0.766032	1.23519	0.726722	1.02774	0.693672
0.89334	0.873411	0.781203	0.693672	0.873411	0.612826	0.726722
0.631686	0.788679	0.84611	0.726722	1.16679	0.693672	0.693672
0.693672	0.825042	0.931919	0.788679	0.825042	0.541667	0.693672
0.631686	0.693672	0.612826	1.1718	0.825042	0.825042	0.726722
0.726722	0.631686	0.931919	0.84611	0.931919	0.631686	0.693672
0.484481	1.23519	0.726722	0.693672	0.693672	1.23519	0.766032
0.541667	1.07245	0.873411	1.23519	1.11536	1.10479	0.781203
0.541667	1.16679	0.84611	0.693672	0.583393	1.02774	1.2112
0.68516	0.998784	0.781203	0.766032	1.23519	0.968963	0.631686
0.68516	0.931919	0.693672	0.788679	1.2112	0.726722	0.9256
0.390601	1.23519	0.84611	0.781203	1.02774	0.781203	1.1718
0.968963	0.998784	0.781203	0.631686	0.631686	0.612826	1.06696
1.16679	0.766032	0.873411	0.726722	0.9256	1.10479	0.631686
0.89334	0.726722	0.9256	0.693672	1.23519	0.968963	0.781203
0.726722	1.16679	0.825042	0.726722	1.2112	0.541667	0.541667
0.541667	0.726722	0.998784	1.23519	0.9256	0.726722	1.02774
0.459619	0.873411	0.931919	0.631686	0.726722	0.781203	1.2112
0.612826	0.998784	0.873411	0.788679	1.06696	0.541667	0.726722
0.541667	0.981	0.693672	0.631686	0.9256	0.631686	0.631686
0.931919	0.998784	0.998784	0.825042	0.931919	0.541667	0.631686
0.693672	0.9256	1.11536	0.726722	0.541667	0.781203	1.23519
0.541667	0.9256	0.825042	0.484481	0.825042	0.726722	0.919239
0.998784	0.693672	0.873411	0.612826	1.11536	0.631686	0.541667
1.18381	0.84611	0.781203	0.781203	0.726722	0.968963	0.631686
0.919239	0.873411	0.825042	0.541667	0.873411	0.693672	0.541667
0.89334	1.02201	0.726722	0.873411	0.693672	1.02201	0.781203
0.693672	1.13103	0.693672	0.693672	1.16679	0.693672	0.631686
0.781203	1.01192	0.541667	0.693672	1.16679	0.693672	1.06696
0.693672	1.11536	0.89334	0.84611	1.16679	0.873411	0.631686
0.631686	1.02201	0.825042	0.693672	0.968963	0.998784	1.23519
0.788679	0.89334	1.1516	0.873411	1.06696	0.726722	0.693672
0.541667	1.2112	0.693672	0.612826	0.693672	0.873411	0.781203
0.873411	0.693672	0.84611	0.931919	0.873411	0.541667	0.631686
0.968963	1.02774	1.23519	0.873411	0.459619	1.2112	0.612826
0.994368	0.873411	0.693672	0.873411	1.1718	0.631686	0.693672
1.1718	1.10479	0.825042	0.612826	0.631686	0.9256	0.541667
0.631686	1.2112	0.693672	0.631686	0.781203	0.612826	0.541667
0.693672	0.825042	0.825042	0.631686	0.693672	0.726722	0.9256
0.693672	0.781203	0.781203	0.726722	0.726722	0.931919	0.693672
0.931919	0.931919	1.11536	1.07245	0.781203	1.08333	0.612826
0.484481	1.02201	0.788679	0.726722	0.84611	0.693672	0.459619
1.13103	0.931919	1.18059	0.781203	1.1516	0.931919	0.693672
0.873411	0.998784	0.693672	0.68516	0.931919	1.08333	0.726722
0.541667	0.825042	1.1516	0.968963	0.781203	0.583393	1.02774
0.612826	0.873411	0.631686	0.726722	0.931919	1.2112	1.02201
0.781203	0.9256	0.873411	0.541667	0.9256	0.726722	0.583393
0.693672	0.825042	0.781203	1.16679	1.13103	0.541667	0.726722
1.08333	0.931919	1.08333	0.968963	0.825042	0.693672	0.693672
0.541667	1.13103	0.873411	0.693672	0.873411	0.84611	1.08333
0.459619	1.06696	0.968963	0.726722	0.693672	0.726722	0.612826
0.631686	0.726722	0.998784	0.781203	0.693672	0.693672	0.788679
0.631686	1.1718	0.825042	0.631686	0.968963	1.11536	1.08333
1.16679	1.02201	1.06696	0.726722	0.931919	1.08333	0.541667
0.631686	1.13103	0.631686	1.02201	0.631686	0.459619	0.825042
0.766032	0.968963	1.07245	0.693672	0.631686	0.781203	0.459619
1.02201	1.11536	0.631686	0.693672	0.968963	0.873411	0.726722
1.2112	1.02201	0.631686	0.631686	0.84611	1.13103	1.06696
0.541667	0.84611	0.873411	0.726722	0.931919	1.1718	0.631686
0.459619	1.1718	0.631686	0.726722	1.2112	0.631686	1.08333
0.631686	1.11536	0.788679	0.931919	1.06696	0.631686	1.02774
1.13103	0.781203	1.1718	0.541667	0.931919	0.788679	0.825042
0.693672	1.11536	0.631686	0.631686	0.931919	0.781203	0.541667
0.68516	1.02774	0.583393	0.541667	0.89334	0.998784	0.541667
0.693672	0.968963	0.726722	0.726722	0.781203	0.541667	0.459619
0.726722	1.23519	0.873411	0.541667	0.873411	0.968963	0.541667
0.9256	0.998784	0.931919	0.541667	0.931919	0.726722	0.919239
0.825042	1.2112	1.02774	1.23519	0.931919	0.726722	0.998784
0.825042	1.2112	0.931919	0.541667	0.726722	0.89334	0.541667
0.541667	1.11536	1.02774	0.541667	0.9256	0.968963	1.02774
0.68516		1.13103	0.788679	1.2112	1.10479	1.08333
0.998784		0.89334	0.693672	0.459619	0.781203	0.631686
0.459619		0.931919	0.541667	0.873411	0.781203	0.541667
0.766032		0.84611	0.781203	0.873411	0.84611	1.08333
0.89334		0.766032	0.541667	1.13103	0.998784	0.873411
0.484481		0.931919	0.873411	0.931919	1.2112	0.541667
0.873411		0.998784	0.825042	0.631686	0.68516	0.726722
0.631686		0.84611	0.541667	0.693672	0.612826	0.612826
0.693672		0.9256	1.23519	0.84611	0.631686	0.541667
0.631686		0.766032	0.781203	0.693672	1.11536	0.931919
0.726722		0.726722	0.541667	0.693672	0.693672	0.631686
1.21724		0.931919	0.825042	0.781203	1.02201	0.931919
0.693672		1.22565	0.541667	0.693672	1.02201	0.693672
0.612826		1.23519	1.1718	1.02774	0.998784	0.612826
0.931919		0.693672	0.84611	1.11536	1.1516	0.84611
0.631686		0.931919	0.631686	0.693672	0.693672	1.23519
0.631686		1.02201	0.931919	1.13103	0.873411	0.766032
0.541667		0.9256	0.968963	0.583393	1.02774	0.781203
0.631686		1.02774	0.9256	0.693672	1.02774	0.9256
0.693672		0.998784	0.825042	1.11536	1.08333	0.631686
0.781203		0.788679	1.02774	0.931919	0.9256	1.02774
0.825042		1.02774	0.631686	0.781203	0.631686	0.968963
0.541667		1.13103	0.541667	0.781203	0.541667	1.2112
0.631686		0.726722	1.02774	1.1718	0.9256	0.781203
0.631686		0.825042	0.873411	0.693672	0.541667	0.968963
0.631686		1.16679	0.781203	0.931919	0.693672	0.693672
0.726722		0.781203	0.781203	0.825042	1.1516	0.726722
1.11536		0.931919	1.08333	0.825042	0.901513	0.968963
0.631686		0.781203	0.693672	0.726722	0.873411	0.726722
0.873411		0.873411	0.726722	0.766032	0.693672	0.631686
0.781203		1.10479	0.541667	0.541667	1.02774	0.781203
0.726722		0.726722	1.02201	0.968963	1.2112	0.9256
0.631686		0.631686	0.541667	1.23519	0.631686	0.781203
0.612826		0.825042	0.726722	0.631686	0.693672	0.612826
0.541667		0.873411	0.781203	0.726722	0.726722	1.08333
0.68516		0.968963	0.631686	0.583393	1.23519	0.541667
0.459619		0.9256	0.781203	0.998784	0.631686	0.631686
0.84611		0.998784	0.631686	0.583393	0.693672	1.16679
0.693672		0.68516	1.2112	1.13103	0.693672	0.612826
0.873411		0.9256	1.02201	0.781203	0.873411	0.968963
0.541667		0.631686	0.459619	0.612826	0.873411	0.693672
0.9256		0.931919	0.631686	0.68516	0.484481	0.873411
0.390601		0.583393	0.781203	0.631686	1.10479	0.873411
0.693672		0.968963	0.631686	0.998784	1.06696	1.02201
0.541667		1.08333	0.631686	0.631686	0.726722	1.02774
0.631686		0.998784	0.631686	0.631686	0.459619	0.631686
0.693672		0.825042	0.484481	0.84611	0.89334	0.631686
0.631686		1.02774	0.781203	0.968963	1.1718	1.13103
1.06696		0.998784	1.13103	0.968963	0.631686	0.781203
0.693672		1.02774	0.825042	0.84611	0.541667	0.631686
0.541667		0.998784	0.541667	0.89334	0.968963	0.583393
0.541667		0.726722	1.06696	0.766032	0.68516	0.825042
0.693672		1.08333	1.08333	0.541667	0.631686	0.931919
0.459619		0.726722	0.693672	1.06696	0.390601	0.693672
0.631686		1.1516	0.726722	1.08333	0.612826	0.693672
0.781203		0.825042	0.612826	1.06696	0.583393	0.998784
0.693672		0.825042	0.631686	0.919239	0.541667	1.02201
0.89334		1.06696	1.1718	0.9256	0.781203	1.02774
0.390601		0.726722	0.631686	1.13103	0.825042	0.631686
0.873411		0.726722	0.873411	1.02201	0.541667	0.484481
0.631686		0.631686	0.825042	0.84611	0.631686	0.631686
0.631686		0.931919	0.631686	0.631686	0.631686	1.02774
0.631686		0.693672	0.931919	1.2112	0.631686	0.931919
0.9256		0.631686	0.89334	0.873411	1.16679	0.631686
0.693672		0.873411	0.726722	0.788679	0.459619	0.968963
0.781203		1.02774	0.873411	0.89334	0.931919	1.11536
0.631686		0.693672	0.781203	1.1718	0.873411	0.631686
0.631686		0.968963	0.541667	0.693672	0.631686	0.84611
0.631686		1.08333	0.873411	0.631686	0.693672	0.766032
0.541667		0.68516	0.968963	1.13103	0.825042	0.541667
0.693672		1.11536	1.13103	1.08333	0.968963	0.459619
0.541667		0.726722	1.06696	0.631686	0.931919	0.631686
0.998784		0.9256	0.825042	0.693672	0.459619	1.23519
0.631686		0.693672	0.631686	1.02201	1.2112	0.726722
0.693672		0.825042	0.541667	0.612826	0.541667	0.781203
0.781203		0.781203	0.781203	0.693672	0.541667	0.781203
1.08333		0.781203	0.68516	0.726722	0.612826	0.726722
1.16679		1.16679	0.541667	0.459619	1.13103	0.998784
0.981		0.693672	0.788679	0.693672	0.541667	0.89334
0.484481		0.873411	1.13103	0.631686	0.631686	0.631686
0.825042		0.998784	0.631686	0.583393	0.541667	0.931919
0.781203		0.825042	1.11536	0.631686	0.89334	0.631686
0.825042		0.84611	0.788679	0.693672	0.968963	0.726722
0.631686		1.06696	1.2112	0.84611	0.612826	0.612826
0.484481		0.931919	0.541667	0.612826	0.541667	1.23519
0.726722		1.02201	0.612826	0.631686	0.541667	1.02201
0.541667		0.459619	0.9256	0.612826	0.541667	0.484481
0.693672		1.23519	0.781203	0.726722	0.781203	0.541667
0.631686		0.9256	0.781203	0.781203	0.612826	1.08333
0.612826		0.693672	0.825042	0.931919	0.631686	0.631686
0.781203		0.781203	0.68516	0.631686	0.931919	0.583393
0.612826		1.11536	0.89334	1.1718	0.484481	0.612826
0.541667		1.13103	0.631686	0.726722	0.781203	0.631686
0.931919		1.13103	0.541667	1.2112	1.02774	0.931919
0.726722		1.02201	0.825042	0.631686	0.612826	0.541667
1.11536		0.998784	0.781203	0.825042	0.541667	0.541667
0.89334		0.84611	0.726722	0.781203	1.16679	0.781203
0.693672		1.16679	0.931919	0.931919	0.541667	0.541667
0.459619		0.825042	0.873411	0.89334	1.13103	1.06696
0.873411		0.998784	0.484481	1.1183	0.998784	0.693672
0.541667		0.968963	0.968963	0.931919	0.781203	0.541667
0.726722		0.931919	1.02774	0.726722	0.766032	0.873411
0.612826		0.931919	1.02774	1.1718	1.23519	0.931919
0.931919		0.9256	0.693672	0.631686	0.612826	0.484481
1.02774		0.873411	0.873411	0.788679	0.631686	0.541667
0.873411		0.998784	0.693672	0.781203	0.612826	0.84611
0.583393		0.541667	0.873411	0.726722	0.788679	0.459619
0.631686		0.998784	0.541667	1.13103	0.84611	0.968963
0.612826		0.968963	0.693672	0.631686	0.631686	0.825042
0.631686		0.68516	0.541667	0.873411	1.1718	0.541667
0.631686		0.726722	0.631686	1.1718	0.541667	0.873411
0.541667		0.825042	1.10479	0.631686	0.484481	0.631686
0.781203		1.11536	0.766032	0.693672	0.726722	0.84611
0.766032		0.89334	0.631686	0.84611	1.1718	0.781203
0.693672		1.06696	0.84611	0.873411	0.631686	0.631686
0.631686		0.968963	0.781203	1.1516	0.726722	0.541667
0.998784		0.693672	0.89334	0.631686	0.788679	1.02774
0.612826		0.9256	0.931919	1.08333	0.931919	0.968963
0.693672		0.693672	1.13103	0.84611	1.08333	1.13103
0.541667		1.11536	0.631686	0.726722	0.631686	0.541667
0.612826		1.06696	0.9256	0.781203	0.631686	0.583393
0.631686		0.825042	1.06696	0.825042	0.631686	0.541667
0.612826		1.1718	0.825042	1.11536	1.02774	1.02774
0.726722		1.02774	0.541667	0.766032	0.68516	0.825042
0.781203		0.998784	0.726722	0.825042	1.13103	1.23519
0.998784		0.788679	0.873411	0.631686	0.693672	1.02774
0.631686		0.873411	0.89334	1.02201	0.459619	0.693672
0.631686		0.788679	0.541667	0.766032	0.693672	0.541667
0.541667		0.9256	0.781203	0.726722	1.1718	0.612826
0.825042		0.693672	0.9256	0.825042	1.1718	0.541667
0.484481		0.873411	0.9256	1.07245	0.541667	0.631686
0.726722		1.02201	0.631686	1.08333	1.1718	0.693672
0.726722		1.08874	0.825042	1.10479	0.84611	1.1516
0.9256		0.919239	0.766032	0.726722	0.631686	0.781203
1.02774		1.13103	1.19658	1.13103	0.968963	0.825042
0.612826		1.02201	0.726722	0.931919	1.11536	1.13103
0.541667		1.06696	0.825042	1.23519	0.825042	0.631686
0.781203		0.931919	0.781203	1.1718	1.11536	0.766032
0.693672		0.726722	1.06696	0.726722	0.631686	0.484481
0.788679		0.631686	0.781203	0.998784	0.968963	0.788679
0.612826		0.781203	0.9256	0.89334	1.16679	0.541667
0.726722		0.873411	1.13103	0.873411	0.631686	0.541667
0.693672		1.08333	1.1516	1.02774	0.631686	0.631686
0.484481		0.9256	0.726722	1.23519	0.541667	0.631686
0.693672		0.541667	0.781203	0.612826	1.1516	1.1516
0.631686		0.612826	0.541667	0.693672	1.1718	0.931919
0.693672		0.68516	0.781203	0.693672	0.693672	0.459619
0.484481		0.781203	0.541667	0.9256	1.2112	1.02774
0.631686		0.873411	1.2112	0.968963	0.612826	0.541667
1.1718		1.06696	0.631686	0.781203	0.726722	0.541667
0.693672		0.726722	0.931919	1.08333	0.68516	0.998784
0.459619		0.968963	0.873411	1.23519	0.788679	0.781203
0.931919		0.781203	0.631686	0.693672	1.02201	0.631686
0.459619		1.11536	0.541667	0.693672	0.726722	0.459619
1.02774		0.726722	0.612826	1.02774	0.726722	0.541667
0.84611		0.726722	0.9256	0.68516	0.825042	1.2112
0.825042		0.726722	0.998784	1.06696	0.541667	0.631686
0.726722		0.631686	0.726722	1.08333	0.631686	0.781203
0.788679		0.9256	0.726722	0.766032	0.612826	0.390601
0.931919		1.11536	0.726722	0.68516	0.541667	0.873411
0.781203		0.84611	0.693672	0.788679	0.873411	1.1718
1.11536		0.766032	0.459619	1.02774	0.631686	1.2112
1.07245		0.781203	0.484481	0.89334	0.766032	0.968963
0.9256		0.781203	0.693672	0.998784	0.631686	0.484481
0.631686		0.781203	1.11536	0.998784	0.541667	0.726722
0.873411		1.08333	0.89334	0.693672	0.84611	0.541667
0.825042		0.873411	0.693672	0.631686	0.693672	1.18797
0.612826		0.781203	0.631686	1.08333	0.375436	0.825042
0.583393		1.02201	0.693672	0.693672	0.931919	0.541667
0.631686		0.873411	0.612826	0.968963	0.781203	0.693672
0.693672		0.781203	0.931919	0.825042	0.968963	0.631686
0.612826		0.84611	0.825042	0.781203	0.68516	0.825042
0.781203		0.781203	0.726722	0.693672	1.23519	0.693672
0.84611		0.931919	0.726722	1.1718	1.2112	0.612826
0.541667		0.931919	0.726722	0.825042	0.612826	1.1718
0.68516		0.766032	0.726722	0.781203	0.968963	1.11536
0.693672		0.726722	0.68516	1.1516	0.631686	0.459619
0.631686		0.968963	0.931919	0.825042	0.693672	0.726722
0.693672		0.873411	0.484481	1.23519	0.541667	0.693672
0.931919		1.02201	0.541667	0.781203	1.1718	0.541667
0.631686		0.998784	0.873411	0.726722	1.23519	0.873411
1.08333		0.781203	0.726722	0.693672	1.06696	0.612826
0.726722		0.693672	0.541667	0.89334	1.23519	0.781203
0.726722		0.788679	1.02774	0.931919	1.2112	0.873411
0.541667		1.23519	0.726722	1.02201	0.931919	0.541667
0.631686		0.766032	0.873411	0.931919	0.726722	0.459619
1.1718		0.825042	0.873411	0.693672	0.781203	0.631686
0.825042		0.693672	1.13103	0.843055	0.781203	0.873411
0.726722		0.919239	0.968963	0.825042	0.484481	0.693672
0.631686		0.726722	0.631686	0.726722	0.631686	0.541667
0.9256		0.84611	0.541667	0.612826	0.766032	0.781203
0.84611		0.583393	1.16679	1.23519	1.07245	1.11536
0.825042		0.873411	0.766032	1.02774	0.781203	0.631686
0.583393		1.1718	0.84611	1.02201	0.541667	0.788679
0.541667		1.16679	1.2112	0.693672	0.931919	0.459619
0.459619		0.631686	0.541667	0.931919	0.612826	1.07245
0.631686		0.998784	0.693672	0.998784	1.2112	0.541667
0.89334		0.726722	0.631686	0.825042	1.10479	1.23519
0.583393		1.02774	0.873411	1.02774	0.781203	0.84611
0.541667		0.89334	1.11536	0.726722	0.484481	1.1718
0.612826		1.08333	1.06696	0.873411	0.583393	0.541667
0.9256		0.873411	1.02201	0.726722	0.968963	0.931919
0.68516		0.84611	1.02774	0.726722	0.693672	1.16679
0.693672		0.781203	0.541667	1.02774	0.968963	1.23519
0.693672		0.89334	1.23519	0.726722	0.631686	0.931919
0.693672		1.02774	0.873411	0.825042	0.788679	0.541667
0.631686		0.726722	0.631686	1.06696	0.84611	0.612826
0.541667		0.484481	0.541667	1.23519	1.02774	0.459619
0.459619		0.726722	0.484481	1.23519	0.931919	0.693672
0.781203		0.998784	0.631686	0.583393	0.968963	0.931919
0.693672		0.693672	0.825042	0.631686	0.631686	0.612826
1.16679		0.726722	1.1718	0.693672	0.541667	0.484481
0.825042		0.931919	0.781203	0.89334	0.612826	0.484481
0.781203		0.968963	0.612826	1.02201	1.2112	0.583393
0.541667		0.919239	0.631686	1.06696	0.484481	1.11536
0.583393		0.781203	0.726722	1.16679	0.84611	1.02201
0.781203		1.1516	0.781203	0.541667	0.693672	0.459619
0.788679		0.9256	0.612826	0.612826	0.873411	0.631686
0.873411		1.11536	0.84611	0.541667	0.583393	0.781203
1.1718		0.726722	0.825042	0.931919	1.02201	0.484481
0.541667		0.931919	0.68516	1.1516	0.781203	0.9256
0.693672		0.825042	0.84611	0.931919	0.693672	0.583393
0.873411		0.781203	1.2112	0.781203	0.541667	1.2112
0.541667		0.781203	0.781203	0.84611	0.873411	1.23519
0.541667		0.931919	0.484481	0.693672	0.541667	0.766032
0.541667		0.931919	0.631686	0.693672	1.02774	0.612826
0.631686		0.693672	0.766032	0.766032	0.931919	1.02774
1.02201		1.1718	0.931919	1.11536	1.02774	0.998784
0.873411		0.825042	0.541667	0.873411	0.631686	0.726722
0.68516		0.9256	1.1718	1.1516	0.631686	0.873411
1.22565		0.931919	0.631686	0.788679	1.02774	0.693672
0.484481		0.781203	0.781203	0.726722	1.02774	1.11536
0.693672		0.781203	1.1718	0.9256	1.02201	1.16679
0.612826		0.726722	0.968963	1.08333	0.998784	1.11536
0.612826		0.583393	0.968963	0.873411	0.726722	0.726722
0.693672		1.02201	0.781203	0.693672	1.23519	0.631686
0.541667		0.968963	0.612826	0.766032	0.612826	0.541667
0.873411		0.84611	0.931919	0.825042	1.13103	0.89334
0.693672		1.04613	0.781203	0.781203	0.631686	0.781203
0.726722		0.612826	0.726722	1.1718	0.766032	0.825042
0.459619		1.02201	0.931919	0.541667	0.873411	0.89334
0.484481		0.541667	0.931919	0.693672	1.13103	0.726722
1.02774		0.541667	0.484481	0.89334	1.08333	0.873411
1.08333		0.726722	0.459619	0.631686	1.15343	1.06696
0.459619		0.825042	0.541667	0.631686	0.541667	0.541667
0.693672		0.84611	0.873411	0.781203	0.931919	0.693672
1.23519		0.541667	0.968963	0.693672	0.631686	1.11536
0.68516		0.931919	0.873411	1.11536	0.541667	0.781203
0.631686		0.726722	0.873411	0.693672	0.583393	0.541667
0.612826		0.84611	0.726722	1.11536	1.11536	0.612826
0.631686		1.16679	0.68516	1.1516	0.541667	0.693672
0.693672		0.693672	0.84611	1.02774	0.931919	0.541667
0.612826		0.766032	0.873411	0.873411	0.84611	0.631686
0.583393		0.631686	0.968963	0.631686	0.631686	0.726722
1.1516		1.2112	1.08333	1.02201	0.541667	0.693672
0.541667		0.726722	0.781203	0.825042	0.726722	0.781203
0.825042		0.84611	0.873411	0.484481	0.583393	0.968963
0.541667		0.693672	1.06696	0.726722	1.1718	0.825042
0.693672		0.9256	0.541667	0.968963	0.631686	0.9256
0.541667		0.726722	0.931919	0.726722	0.931919	0.693672
0.68516		0.84611	0.631686	0.873411	1.02201	0.693672
0.631686		0.552394	0.631686	0.631686	0.9256	0.541667
0.781203		1.11536	0.726722	0.752507	0.631686	0.89334
0.631686		0.726722	0.873411	0.873411	0.693672	0.631686
0.612826		0.612826	0.459619	0.726722	1.08333	0.726722
0.693672		0.726722	0.788679	0.781203	0.631686	0.631686
0.612826		1.23519	0.968963	1.08333	1.02201	0.693672
0.68516		1.06696	0.873411	0.726722	0.541667	0.781203
0.631686		0.631686	1.23519	0.693672	0.825042	0.459619
0.631686		0.998784	0.726722	0.781203	0.693672	1.23519
0.631686		0.825042	0.693672	0.873411	0.998784	0.693672
0.726722		0.631686	1.2112	0.766032	0.541667	1.02774
0.612826		0.781203	0.998784	0.781203	0.541667	0.693672
0.631686		0.766032	0.541667	1.06696	0.631686	0.541667
0.84611		0.726722	0.968963	0.781203	0.781203	0.583393
0.766032		0.873411	0.873411	0.726722	0.68516	0.873411
0.541667		0.825042	0.631686	0.873411	0.631686	1.14265
1.07245		1.02774	0.541667	0.781203	1.13103	0.693672
0.781203		1.13103	0.631686	0.781203	0.583393	0.631686
0.459619		0.825042	0.631686	0.631686	1.19658	0.541667
0.726722		0.998784	0.612826	0.612826	0.693672	1.02201
0.541667		0.968963	0.931919	0.781203	0.631686	1.11536
0.873411		1.23519	0.726722	0.612826	0.541667	1.02201
0.873411		0.781203	0.84611	0.84611	0.781203	0.484481
0.631686		0.84611	0.781203	0.788679	0.631686	0.541667
0.693672		1.23519	0.693672	0.693672	0.766032	0.484481
0.612826		0.89334	0.693672	0.825042	1.1516	0.84611
0.484481		0.825042	0.9256	0.693672	0.726722	0.631686
0.631686		0.931919	0.825042	1.11536	0.631686	0.726722
0.693672		0.998784	0.968963	0.998784	1.11536	0.998784
0.612826		1.02201	0.825042	0.631686	0.631686	0.459619
1.02774		0.968963	0.459619	0.726722	0.873411	1.11536
0.9256		0.84611	0.726722	0.541667	0.9256	0.781203
0.693672		0.873411	0.781203	0.968963	1.1718	0.541667
0.541667		0.788679	0.788679	0.693672	0.541667	0.693672
0.459619		0.693672	0.726722	1.13103	0.631686	0.873411
0.612826		1.02201	0.541667	1.06696	0.693672	0.541667
0.766032		1.2112	0.931919	0.631686	0.726722	0.612826
0.459619		1.23519	1.13103	1.2112	0.631686	0.781203
1.02201		0.919239	1.02774	0.931919	1.1718	0.781203
0.631686		0.781203	0.931919	0.89334	0.631686	0.788679
0.541667		0.541667	1.02201	0.825042	0.726722	0.612826
0.484481		0.726722	1.02201	1.11536	0.459619	0.541667
0.693672		0.873411	0.693672	0.631686	0.612826	0.998784
0.89334		0.873411	0.873411	0.612826	0.84611	1.02774
0.693672		0.968963	0.631686	0.726722	0.825042	0.873411
1.2112		1.2112	0.781203	0.998784	0.726722	0.781203
0.968963		0.781203	0.781203	1.02201	1.02201	1.08333
0.873411		0.873411	0.825042	0.631686	1.1516	0.693672
0.726722		1.02774	0.693672	1.2112	0.459619	0.693672
0.631686		1.02774	0.873411	0.612826	0.726722	1.1718
0.873411		1.1718	0.693672	0.693672	0.541667	0.612826
0.459619		1.11536	0.931919	0.931919	1.02774	1.11536
0.89334		0.931919	1.02774	0.825042	0.631686	1.10479
0.726722		0.825042	0.693672	0.84611	0.631686	0.484481
0.541667		1.23519	0.459619	0.84611	0.931919	0.84611
1.13103		0.781203	1.02201	0.873411	0.693672	0.84611
0.631686		0.781203	0.459619	1.08333	0.998784	0.726722
1.1718		0.541667	0.631686	0.766032	0.84611	0.693672
0.612826		0.726722	0.726722	1.11536	0.968963	1.02201
1.08333		1.23519	0.781203	0.825042	0.541667	0.726722
0.541667		0.998784	0.726722	0.781203	0.541667	0.631686
0.459619		0.825042	0.726722	0.788679	0.612826	0.9256
0.390601		0.631686	0.998784	0.726722	0.726722	0.631686
0.459619		0.919239	1.06696	0.541667	0.541667	0.541667
0.781203		1.13103	0.631686	0.781203	0.631686	0.541667
0.781203		1.02201	0.968963	1.06696	0.484481	0.612826
0.766032		1.06696	0.781203	0.693672	0.781203	0.84611
0.612826		1.11667	0.998784	0.612826	0.726722	0.781203
0.631686		0.781203	0.693672	0.541667	0.693672	0.541667
0.631686		0.873411	0.89334	0.726722	0.968963	1.02201
0.459619		0.931919	0.726722	0.726722	0.541667	0.541667
0.541667		0.726722	0.631686	0.68516	1.1718	0.873411
0.631686		0.693672	0.84611	0.726722	1.08333	0.631686
0.781203		0.998784	0.631686	0.631686	0.84611	1.2112
0.726722		0.631686	0.726722	0.693672	1.13103	0.781203
0.9256		0.873411	0.9256	0.919239	0.459619	1.08333
0.484481		1.02774	0.484481	1.1718	1.13103	0.631686
0.541667		0.873411	0.788679	0.84611	1.07245	1.02201
0.631686		0.873411	0.968963	0.931919	0.541667	1.1516
0.873411		0.726722	0.873411	0.89334	0.726722	0.612826
0.998784		1.2112	0.693672	0.693672	1.1718	0.631686
0.873411		0.612826	0.998784	0.612826	1.02201	1.02774
0.583393		0.825042	0.781203	0.541667	1.16679	0.459619
0.631686		0.781203	0.825042	0.788679	0.726722	0.84611
0.583393		1.1516	0.631686	0.693672	0.931919	1.02201
0.873411		0.825042	0.9256	0.541667	0.726722	0.781203
0.693672		0.825042	0.968963	0.693672	0.631686	1.02774
0.825042		0.612826	0.693672	1.1516	0.931919	1.02201
0.693672		1.02774	1.08333	0.631686	0.788679	1.11536
0.693672		0.873411	0.693672	0.693672	0.541667	0.968963
0.484481		1.02201	0.89334	0.825042	0.631686	0.693672
0.583393		0.84611	0.89334	0.89334	1.2112	0.459619
0.766032		0.9256	0.781203	1.06696	0.631686	1.1516
0.631686		1.1718	0.726722	0.873411	0.726722	0.693672
0.781203		0.788679	0.612826	1.1516	0.89334	0.998784
0.631686		1.11536	0.781203	1.13103	1.11536	0.9256
0.541667		0.998784	0.89334	0.693672	0.693672	1.11536
0.612826		0.726722	0.84611	1.02201	0.693672	0.541667
1.13103		0.781203	0.9256	0.781203	0.781203	0.541667
0.726722		0.968963	0.726722	0.631686	0.89334	0.781203
0.68516		1.1718	0.693672	0.84611	0.541667	0.84611
0.788679		0.873411	0.631686	0.873411	0.631686	0.631686
0.781203		0.781203	1.11536	0.89334	1.02201	0.89334
0.726722		0.631686	0.84611	0.873411	0.931919	1.2112

## Sheet: Ext Data 1
Ext Data Fig 1B
WT	TssN-strep his-TssO	TssN-strep	his-TssO
12814.8	183.857	7721.42	80000
17086.4	118.193	4412.24	77777.8
7475.31	36.7713	4765.22	66666.7
1173.25	1272.73	2342.64	2465.52
2600.69	1048.95	3243.65	1029.56
1592.26	945.455	2459.77	2113.3
16009.4	3603.38	1742.4	690.236
16009.4	2531.3	570.429	177.16
3924.88	2421.24	484	470.741
150	8.86667
106.667	23.1742
213.333	15.7014
