# Supplementary material for: Assembly of a unique membrane complex in type VI secretion systems of Bacteroidota
Source: Nat Commun. 2024 Jan 10;15:429. doi: 10.1038/s41467-023-44426-1 (PMC10781749; doi:10.1038/s41467-023-44426-1)
Supplement: Supplementary file 4 — Source data files [file 41467_2023_44426_MOESM4_ESM.zip › Source Data Files/Source Data File 2.xlsx]

## Sheet: T6SSiii_nref_genomes_systems
index	gembase_name	GCF	ASM	Genus	Species	T6SSiii_tssB	T6SSiii_tssC	T6SSiii_tssD	T6SSiii_tssE	T6SSiii_tssF	T6SSiii_tssG	T6SSiii_tssH	T6SSiii_tssI	T6SSiii_tssK	T6SSiii_tssN	T6SSiii_tssO	T6SSiii_tssP	T6SSiii_tssQ	T6SSiii_tssR
758	BACT.0323.00758	GCF_022807975.1	ASM2280797v1	Abyssalbus	ytuae	0	0	0	0	0	0	0	0	0	0	0	0	0	0
1025	BACT.0323.01025	GCF_014075995.1	ASM1407599v1	Adhaeribacter	radiodurans	0	0	0	0	0	0	0	0	0	0	0	0	0	0
1098	BACT.0323.01098	GCF_014217805.1	ASM1421780v1	Adhaeribacter	swui	0	0	0	0	0	0	0	0	0	0	0	0	0	0
572	BACT.0323.00572	GCF_015476115.1	ASM1547611v1	Aegicerativicinus	sediminis	0	0	0	0	0	0	0	0	0	0	0	0	0	0
588	BACT.0323.00588	GCF_016757735.1	ASM1675773v1	Aequorivita	iocasae	0	0	0	0	0	0	0	0	0	0	0	0	0	0
372	BACT.0323.00372	GCF_004022485.1	ASM402248v1	Aequorivita	sp.	0	0	0	0	0	0	0	0	0	0	0	0	0	0
695	BACT.0323.00695	GCF_020341635.1	ASM2034163v1	Aequorivita	sp.	0	0	0	0	0	0	0	0	0	0	0	0	0	0
55	BACT.0323.00055	GCF_000265385.1	ASM26538v1	Aequorivita	sublithincola	0	0	0	0	0	0	0	0	0	0	0	0	0	0
389	BACT.0323.00389	GCF_005943945.1	ASM594394v1	Aggregatimonas	sangjinii	1	1	2	1	1	1	1	2	1	1	1	1	0	0
119	BACT.0323.00119	GCF_001310225.1	ASM131022v1	Algibacter	alginicilyticus	0	0	0	0	0	0	0	0	0	0	0	0	0	0
441	BACT.0323.00441	GCF_009796805.1	ASM979680v1	Algibacter	sp.	0	0	0	0	0	0	0	0	0	0	0	0	0	0
442	BACT.0323.00442	GCF_009796825.1	ASM979682v1	Algibacter	sp.	2	2	2	1	1	1	1	1	1	1	0	1	1	0
144	BACT.0323.00144	GCF_001593605.1	ASM159360v1	Algoriphagus	sanaruensis	0	0	0	0	0	0	0	0	0	0	0	0	0	0
541	BACT.0323.00541	GCF_014838715.1	ASM1483871v1	Algoriphagus	sp.	0	0	0	0	0	0	0	0	0	0	0	0	0	0
656	BACT.0323.00656	GCF_019443765.1	ASM1944376v1	Algoriphagus	sp.	0	0	0	0	0	0	0	0	0	0	0	0	0	0
910	BACT.0323.00910	GCF_026013705.1	ASM2601370v1	Algoriphagus	sp.	0	0	0	0	0	0	0	0	0	0	0	0	0	0
397	BACT.0323.00397	GCF_006542665.1	Acom_1.0	Alistipes	communis	0	0	0	0	0	0	0	0	0	0	0	0	0	0
401	BACT.0323.00401	GCF_006542745.1	6CPBBH3	Alistipes	communis	0	0	0	0	0	0	0	0	0	0	0	0	0	0
398	BACT.0323.00398	GCF_006542685.1	Adis_1.0	Alistipes	dispar	0	0	0	0	0	0	0	0	0	0	0	0	0	0
54	BACT.0323.00054	GCF_000265365.1	ASM26536v1	Alistipes	finegoldii	0	0	0	0	0	0	0	0	0	0	0	0	0	0
767	BACT.0323.00767	GCF_022846055.1	ASM2284605v1	Alistipes	finegoldii	0	0	0	0	0	0	0	0	0	0	0	0	0	0
866	BACT.0323.00866	GCF_025144665.1	ASM2514466v1	Alistipes	ihumii	0	0	0	0	0	0	0	0	0	0	0	0	0	0
867	BACT.0323.00867	GCF_025144995.1	ASM2514499v1	Alistipes	indistinctus	0	0	0	0	0	0	0	0	0	0	0	0	0	0
1027	BACT.0323.01027	GCF_014163495.1	ASM1416349v1	Alistipes	indistinctus	0	0	0	0	0	0	0	0	0	0	0	0	0	0
940	BACT.0323.00940	GCF_900604385.1	PRJEB28786	Alistipes	megaguti	0	0	0	0	0	0	0	0	0	0	0	0	0	0
396	BACT.0323.00396	GCF_006542645.1	Aond_1.0	Alistipes	onderdonkii	0	0	0	0	0	0	0	0	0	0	0	0	0	0
399	BACT.0323.00399	GCF_006542705.1	Aond_2.0	Alistipes	onderdonkii	0	0	0	0	0	0	0	0	0	0	0	0	0	0
400	BACT.0323.00400	GCF_006542725.1	Aond_3.0	Alistipes	onderdonkii	0	0	0	0	0	0	0	0	0	0	0	0	0	0
766	BACT.0323.00766	GCF_022845675.1	ASM2284567v1	Alistipes	onderdonkii	0	0	0	0	0	0	0	0	0	0	0	0	0	0
868	BACT.0323.00868	GCF_025145285.1	ASM2514528v1	Alistipes	onderdonkii	0	0	0	0	0	0	0	0	0	0	0	0	0	0
703	BACT.0323.00703	GCF_020735725.1	ASM2073572v1	Alistipes	senegalensis	0	0	0	0	0	0	0	0	0	0	0	0	0	0
869	BACT.0323.00869	GCF_025145645.1	ASM2514564v1	Alistipes	senegalensis	0	0	0	0	0	0	0	0	0	0	0	0	0	0
870	BACT.0323.00870	GCF_025145845.1	ASM2514584v1	Alistipes	shahii	0	0	0	0	0	0	0	0	0	0	0	0	0	0
429	BACT.0323.00429	GCF_009557455.1	ASM955745v1	Alistipes	sp.	0	0	0	0	0	0	0	0	0	0	0	0	0	0
789	BACT.0323.00789	GCF_023674465.1	ASM2367446v1	Alkaliflexus	sp.	0	0	0	0	0	0	0	0	0	0	0	0	0	0
209	BACT.0323.00209	GCF_002201795.1	ASM220179v1	Alkalitalea	saponilacus	0	0	0	0	0	0	0	0	0	0	0	0	0	0
1029	BACT.0323.01029	GCF_014353055.1	ASM1435305v1	Amniculibacterium	sp.	0	0	0	0	0	0	0	0	0	0	0	0	0	0
416	BACT.0323.00416	GCF_008033235.1	ASM803323v1	Anseongella	ginsenosidimutans	0	0	0	0	0	0	0	0	0	0	0	0	0	0
414	BACT.0323.00414	GCF_007993795.1	ASM799379v1	Antarcticibacterium	arcticum	0	0	0	0	0	0	0	0	0	0	0	0	0	0
393	BACT.0323.00393	GCF_006159205.1	ASM615920v1	Antarcticibacterium	flavum	0	0	0	0	0	0	0	0	0	0	0	0	0	0
735	BACT.0323.00735	GCF_021535135.1	ASM2153513v1	Antarcticibacterium	sp.	0	0	0	0	0	0	0	0	0	0	0	0	0	0
371	BACT.0323.00371	GCF_004014855.1	ASM401485v1	Apibacter	raozihei	1	1	2	1	1	1	1	1	1	1	0	1	0	0
468	BACT.0323.00468	GCF_011082485.1	ASM1108248v1	Apibacter	sp.	1	1	2	1	1	1	1	1	1	1	0	1	0	0
469	BACT.0323.00469	GCF_011082725.1	ASM1108272v1	Apibacter	sp.	0	0	0	0	0	0	0	0	0	0	0	0	0	0
657	BACT.0323.00657	GCF_019469225.1	ASM1946922v1	Apibacter	sp.	1	1	2	1	1	1	1	1	1	1	0	1	0	0
658	BACT.0323.00658	GCF_019469245.1	ASM1946924v1	Apibacter	sp.	1	1	2	1	1	1	1	1	1	1	0	1	0	0
330	BACT.0323.00330	GCF_003443675.1	ASM344367v1	Aquimarina	sp.	1	1	2	1	1	1	2	2	1	1	1	1	0	0
331	BACT.0323.00331	GCF_003443695.1	ASM344369v1	Aquimarina	sp.	1	1	2	1	1	1	2	2	1	1	0	1	1	0
332	BACT.0323.00332	GCF_003443715.1	ASM344371v1	Aquimarina	sp.	0	0	1	1	1	1	0	1	1	1	0	1	1	0
916	BACT.0323.00916	GCF_026222555.1	ASM2622255v1	Aquimarina	sp.	0	0	0	0	0	0	0	0	0	0	0	0	0	0
967	BACT.0323.00967	GCF_943733665.1	Aquimarina_sp._strain_Aq107	Aquimarina	sp.	1	1	2	1	1	1	2	2	1	1	1	1	0	0
1022	BACT.0323.01022	GCF_013365535.1	ASM1336553v1	Aquimarina	sp.	1	1	1	1	1	1	1	1	1	1	0	1	1	0
794	BACT.0323.00794	GCF_023921165.1	ASM2392116v1	Aquirufa	antheringensis	0	0	0	0	0	0	0	0	0	0	0	0	0	0
676	BACT.0323.00676	GCF_019916085.1	ASM1991608v1	Aquirufa	lenticrescens	0	0	0	0	0	0	0	0	0	0	0	0	0	0
282	BACT.0323.00282	GCF_003143535.1	ASM314353v1	Aquirufa	nivalisilvae	0	0	0	0	0	0	0	0	0	0	0	0	0	0
412	BACT.0323.00412	GCF_007971385.1	ASM797138v1	Arachidicoccus	ginsenosidivorans	0	0	0	0	0	0	0	0	0	0	0	0	0	0
340	BACT.0323.00340	GCF_003600625.1	ASM360062v1	Arachidicoccus	soli	0	0	0	0	0	0	0	0	0	0	0	0	0	0
154	BACT.0323.00154	GCF_001659705.1	ASM165970v1	Arachidicoccus	sp.	0	0	0	0	0	0	0	0	0	0	0	0	0	0
1008	BACT.0323.01008	GCF_004337365.2	ASM433736v2	Arachidicoccus	sp.	0	0	0	0	0	0	0	0	0	0	0	0	0	0
681	BACT.0323.00681	GCF_020042345.1	ASM2004234v1	Arachidicoccus	terrestris	0	0	0	0	0	0	0	0	0	0	0	0	0	0
312	BACT.0323.00312	GCF_003258705.1	ASM325870v1	Arcticibacterium	luteifluviistationis	0	0	0	0	0	0	0	0	0	0	0	0	0	0
992	BACT.0323.00992	GCF_002234495.1	ASM223449v1	Arenibacter	algicola	0	0	0	0	0	0	0	0	0	0	0	0	0	0
390	BACT.0323.00390	GCF_006065315.1	ASM606531v1	Aureibaculum	algae	0	0	0	0	0	0	0	0	0	0	0	0	0	0
1138	BACT.0323.01138	GCF_026000115.1	ASM2600011v1	Aureispira	sp.	0	0	0	0	0	0	0	0	0	0	0	0	0	0
69	BACT.0323.00069	GCF_000473305.1	ASM47330v1	Bacteroidales	bacterium	0	0	0	0	0	0	0	0	0	0	0	0	0	0
213	BACT.0323.00213	GCF_002222615.2	ASM222261v2	Bacteroides	caccae	0	0	0	0	0	0	0	0	0	0	0	0	0	0
584	BACT.0323.00584	GCF_016726305.1	ASM1672630v1	Bacteroides	caccae	0	0	0	0	0	0	0	0	0	0	0	0	0	0
601	BACT.0323.00601	GCF_016889745.1	ASM1688974v1	Bacteroides	caccae	0	0	0	0	0	0	0	0	0	0	0	0	0	0
688	BACT.0323.00688	GCF_020091545.1	ASM2009154v1	Bacteroides	caccae	0	0	0	0	0	0	0	0	0	0	0	0	0	0
837	BACT.0323.00837	GCF_024758425.1	ASM2475842v1	Bacteroides	caccae	0	0	0	0	0	0	0	0	0	0	0	0	0	0
871	BACT.0323.00871	GCF_025146315.1	ASM2514631v1	Bacteroides	caccae	0	0	0	0	0	0	0	0	0	0	0	0	0	0
1123	BACT.0323.01123	GCF_024759505.1	ASM2475950v1	Bacteroides	caccae	1	1	2	1	1	1	1	1	1	1	1	1	1	1
1158	BACT.0323.01158	GCF_018292205.1	ASM1829220v1	Bacteroides	caccae	1	1	3	1	1	1	1	1	1	1	1	1	1	1
159	BACT.0323.00159	GCF_001688725.2	ASM168872v2	Bacteroides	caecimuris	0	0	0	0	0	0	0	0	0	0	0	0	0	0
123	BACT.0323.00123	GCF_001318345.1	ASM131834v1	Bacteroides	cellulosilyticus	0	0	0	0	0	0	0	0	0	0	0	0	0	0
686	BACT.0323.00686	GCF_020091405.1	ASM2009140v1	Bacteroides	cellulosilyticus	1	1	2	1	1	1	1	1	1	1	1	1	1	1
1079	BACT.0323.01079	GCF_025263845.1	ASM2526384v1	Bacteroides	cellulosilyticus	0	0	0	0	0	0	0	0	0	0	0	0	0	0
1105	BACT.0323.01105	GCF_018292125.1	ASM1829212v1	Bacteroides	cellulosilyticus	1	1	2	1	1	1	1	1	1	1	1	1	1	1
79	BACT.0323.00079	GCF_000738045.1	ASM73804v1	Bacteroides	dorei	1	1	2	1	1	1	1	1	1	1	1	1	1	1
80	BACT.0323.00080	GCF_000738065.1	ASM73806v1	Bacteroides	dorei	0	0	0	0	0	0	0	0	0	0	0	0	0	0
873	BACT.0323.00873	GCF_025146565.1	ASM2514656v1	Bacteroides	eggerthii	1	1	4	1	1	1	1	1	1	1	1	1	1	1
1035	BACT.0323.01035	GCF_018289295.1	ASM1828929v1	Bacteroides	eggerthii	1	1	5	1	1	1	1	1	1	1	1	1	1	1
1108	BACT.0323.01108	GCF_020091505.1	ASM2009150v1	Bacteroides	faecis	1	1	4	1	1	1	1	1	1	1	1	1	1	1
1134	BACT.0323.01134	GCF_024760225.1	ASM2476022v1	Bacteroides	faecis	0	0	0	0	0	0	0	0	0	0	0	0	0	0
1167	BACT.0323.01167	GCF_024760145.1	ASM2476014v1	Bacteroides	faecis	0	0	0	0	0	0	0	0	0	0	0	0	0	0
1189	BACT.0323.01189	GCF_024759405.1	ASM2475940v1	Bacteroides	faecis	0	0	0	0	0	0	0	0	0	0	0	0	0	0
39	BACT.0323.00039	GCF_000210835.1	ASM21083v1	Bacteroides	fragilis	1	1	4	1	1	1	1	1	1	1	1	1	1	1
77	BACT.0323.00077	GCF_000724815.2	ASM72481v2	Bacteroides	fragilis	1	1	4	1	1	1	1	1	1	1	1	1	1	1
103	BACT.0323.00103	GCF_000965785.1	ASM96578v1	Bacteroides	fragilis	1	1	4	1	1	1	1	1	1	1	1	1	1	1
118	BACT.0323.00118	GCF_001286525.1	BFBE1.1	Bacteroides	fragilis	1	1	4	1	1	1	1	1	1	1	1	1	1	1
158	BACT.0323.00158	GCF_001682215.1	ASM168221v1	Bacteroides	fragilis	1	1	4	1	1	1	1	1	1	1	1	1	1	1
594	BACT.0323.00594	GCF_016864615.1	ASM1686461v1	Bacteroides	fragilis	1	1	4	1	1	1	1	1	1	1	1	1	1	1
631	BACT.0323.00631	GCF_018292185.1	ASM1829218v1	Bacteroides	fragilis	1	1	4	1	1	1	1	1	1	1	1	1	1	1
723	BACT.0323.00723	GCF_021359565.1	ASM2135956v1	Bacteroides	fragilis	1	1	4	1	1	1	1	1	1	1	1	1	1	1
724	BACT.0323.00724	GCF_021359585.1	ASM2135958v1	Bacteroides	fragilis	0	0	0	0	0	0	0	0	0	0	0	0	0	0
790	BACT.0323.00790	GCF_023702735.1	ASM2370273v1	Bacteroides	fragilis	1	1	4	1	1	1	1	1	1	1	1	1	1	1
826	BACT.0323.00826	GCF_024758105.1	ASM2475810v1	Bacteroides	fragilis	1	1	4	1	1	1	1	1	1	1	1	1	1	1
827	BACT.0323.00827	GCF_024758125.1	ASM2475812v1	Bacteroides	fragilis	1	1	4	1	1	1	1	1	1	1	1	1	1	1
828	BACT.0323.00828	GCF_024758185.1	ASM2475818v1	Bacteroides	fragilis	1	1	1	1	1	1	1	1	1	1	1	1	1	1
832	BACT.0323.00832	GCF_024758265.1	ASM2475826v1	Bacteroides	fragilis	1	1	4	1	1	1	1	1	1	1	1	1	1	1
833	BACT.0323.00833	GCF_024758305.1	ASM2475830v1	Bacteroides	fragilis	1	1	4	1	1	1	1	1	1	1	1	1	1	1
835	BACT.0323.00835	GCF_024758385.1	ASM2475838v1	Bacteroides	fragilis	0	0	0	0	0	0	0	0	0	0	0	0	0	0
838	BACT.0323.00838	GCF_024758845.1	ASM2475884v1	Bacteroides	fragilis	2	2	6	2	2	2	2	2	2	2	2	2	2	2
842	BACT.0323.00842	GCF_024759005.1	ASM2475900v1	Bacteroides	fragilis	1	1	4	1	1	1	1	1	1	1	1	1	1	1
843	BACT.0323.00843	GCF_024759065.1	ASM2475906v1	Bacteroides	fragilis	1	1	4	1	1	1	1	1	1	1	1	1	1	1
844	BACT.0323.00844	GCF_024759105.1	ASM2475910v1	Bacteroides	fragilis	2	2	5	2	2	2	2	2	2	2	2	2	2	2
969	BACT.0323.00969	GCF_000009925.1	ASM992v1	Bacteroides	fragilis	2	2	6	2	2	2	2	2	2	2	2	2	2	2
974	BACT.0323.00974	GCF_000025985.1	ASM2598v1	Bacteroides	fragilis	1	1	4	1	1	1	1	1	1	1	1	1	1	1
985	BACT.0323.00985	GCF_000724805.2	ASM72480v2	Bacteroides	fragilis	0	0	0	0	0	0	0	0	0	0	0	0	0	0
1011	BACT.0323.01011	GCF_005706655.1	ASM570665v1	Bacteroides	fragilis	1	1	4	1	1	1	1	1	1	1	1	1	1	1
1014	BACT.0323.01014	GCF_008369705.1	ASM836970v1	Bacteroides	fragilis	1	1	4	1	1	1	1	1	1	1	1	1	1	1
1032	BACT.0323.01032	GCF_016889925.1	ASM1688992v1	Bacteroides	fragilis	2	2	6	2	2	2	2	2	2	2	2	2	2	2
1049	BACT.0323.01049	GCF_020091565.1	ASM2009156v1	Bacteroides	fragilis	2	2	6	2	2	2	2	2	2	2	2	2	2	2
1050	BACT.0323.01050	GCF_020097275.1	ASM2009727v1	Bacteroides	fragilis	1	1	4	1	1	1	1	1	1	1	1	1	1	1
1067	BACT.0323.01067	GCF_024759325.1	ASM2475932v1	Bacteroides	fragilis	1	1	3	1	1	1	1	1	1	1	1	1	1	1
1070	BACT.0323.01070	GCF_024759725.1	ASM2475972v1	Bacteroides	fragilis	0	0	0	0	0	0	0	0	0	0	0	0	0	0
1073	BACT.0323.01073	GCF_024759805.1	ASM2475980v1	Bacteroides	fragilis	2	2	5	2	2	2	2	2	2	2	2	2	2	2
1088	BACT.0323.01088	GCF_000710375.2	ASM71037v3	Bacteroides	fragilis	2	2	8	2	2	2	2	2	2	2	2	2	2	2
1089	BACT.0323.01089	GCF_000724795.2	ASM72479v2	Bacteroides	fragilis	1	1	4	1	1	1	1	1	1	1	1	1	1	1
1093	BACT.0323.01093	GCF_002849695.1	ASM284969v1	Bacteroides	fragilis	1	1	3	1	1	1	1	2	1	1	1	1	1	1
1120	BACT.0323.01120	GCF_024758025.1	ASM2475802v1	Bacteroides	fragilis	3	3	10	3	3	2	3	3	3	3	3	3	3	3
1124	BACT.0323.01124	GCF_024759605.1	ASM2475960v1	Bacteroides	fragilis	2	2	6	2	2	2	2	2	2	2	2	2	2	2
1127	BACT.0323.01127	GCF_024759685.1	ASM2475968v1	Bacteroides	fragilis	1	1	4	1	1	1	1	1	1	1	1	1	1	1
1129	BACT.0323.01129	GCF_024759905.1	ASM2475990v1	Bacteroides	fragilis	1	1	1	1	1	1	1	1	1	1	1	1	1	1
1130	BACT.0323.01130	GCF_024759945.1	ASM2475994v1	Bacteroides	fragilis	2	2	6	2	2	2	2	2	2	2	2	2	2	2
1131	BACT.0323.01131	GCF_024760025.1	ASM2476002v1	Bacteroides	fragilis	1	1	4	1	1	1	1	1	1	1	1	1	1	1
1142	BACT.0323.01142	GCF_000710365.2	ASM71036v3	Bacteroides	fragilis	0	0	0	0	0	0	0	0	0	0	0	0	0	0
1143	BACT.0323.01143	GCF_000724665.2	ASM72466v3	Bacteroides	fragilis	0	0	0	0	0	0	0	0	0	0	0	0	0	0
1153	BACT.0323.01153	GCF_013267555.1	ASM1326755v1	Bacteroides	fragilis	1	1	1	1	1	1	1	1	1	1	1	1	1	1
1163	BACT.0323.01163	GCF_024759305.1	ASM2475930v1	Bacteroides	fragilis	0	0	0	0	0	0	0	0	0	0	0	0	0	0
1165	BACT.0323.01165	GCF_024759885.1	ASM2475988v1	Bacteroides	fragilis	1	1	4	1	1	1	1	1	1	1	1	1	1	1
1180	BACT.0323.01180	GCF_024760265.1	ASM2476026v1	Bacteroides	fragilis	0	0	0	0	0	0	0	0	0	0	0	0	0	0
1184	BACT.0323.01184	GCF_024760185.1	ASM2476018v1	Bacteroides	fragilis	1	1	4	1	1	1	1	1	1	1	1	1	1	1
29	BACT.0323.00029	GCF_000186225.1	ASM18622v1	Bacteroides	helcogenes	0	0	0	0	0	0	0	0	0	0	0	0	0	0
271	BACT.0323.00271	GCF_002998535.1	ASM299853v1	Bacteroides	heparinolyticus	0	0	0	0	0	0	0	0	0	0	0	0	0	0
606	BACT.0323.00606	GCF_017309675.2	ASM1730967v2	Bacteroides	humanifaecis	0	0	0	0	0	0	0	0	0	0	0	0	0	0
699	BACT.0323.00699	GCF_020550085.1	ASM2055008v1	Bacteroides	humanifaecis	0	0	0	0	0	0	0	0	0	0	0	0	0	0
324	BACT.0323.00324	GCF_003363675.2	ASM336367v2	Bacteroides	intestinalis	0	0	0	0	0	0	0	0	0	0	0	0	0	0
424	BACT.0323.00424	GCF_009193295.2	ASM919329v2	Bacteroides	luhongzhouii	0	0	0	0	0	0	0	0	0	0	0	0	0	0
677	BACT.0323.00677	GCF_019930665.1	ASM1993066v1	Bacteroides	nordii	0	0	0	0	0	0	0	0	0	0	0	0	0	0
122	BACT.0323.00122	GCF_001314995.1	ASM131499v1	Bacteroides	ovatus	0	0	0	0	0	0	0	0	0	0	0	0	0	0
435	BACT.0323.00435	GCF_009734165.1	ASM973416v1	Bacteroides	ovatus	0	0	0	0	0	0	0	0	0	0	0	0	0	0
874	BACT.0323.00874	GCF_025146775.1	ASM2514677v1	Bacteroides	ovatus	0	0	0	0	0	0	0	0	0	0	0	0	0	0
927	BACT.0323.00927	GCF_900095495.1	B_ovatus_V975	Bacteroides	ovatus	0	0	0	0	0	0	0	0	0	0	0	0	0	0
965	BACT.0323.00965	GCF_918258265.1	BOVAC1	Bacteroides	ovatus	0	0	0	0	0	0	0	0	0	0	0	0	0	0
1038	BACT.0323.01038	GCF_018292045.1	ASM1829204v1	Bacteroides	ovatus	0	0	0	0	0	0	0	0	0	0	0	0	0	0
1065	BACT.0323.01065	GCF_024759225.1	ASM2475922v1	Bacteroides	ovatus	1	1	2	1	1	1	1	1	1	1	1	1	1	1
1071	BACT.0323.01071	GCF_024759765.1	ASM2475976v1	Bacteroides	ovatus	0	0	0	0	0	0	0	0	0	0	0	0	0	0
1072	BACT.0323.01072	GCF_024759785.1	ASM2475978v1	Bacteroides	ovatus	0	0	0	0	0	0	0	0	0	0	0	0	0	0
1109	BACT.0323.01109	GCF_020091525.1	ASM2009152v1	Bacteroides	ovatus	0	0	0	0	0	0	0	0	0	0	0	0	0	0
1149	BACT.0323.01149	GCF_007012325.1	ASM701232v1	Bacteroides	ovatus	0	0	0	0	0	0	0	0	0	0	0	0	0	0
1162	BACT.0323.01162	GCF_024759245.1	ASM2475924v1	Bacteroides	ovatus	0	0	0	0	0	0	0	0	0	0	0	0	0	0
1183	BACT.0323.01183	GCF_024759365.1	ASM2475936v1	Bacteroides	ovatus	0	0	0	0	0	0	0	0	0	0	0	0	0	0
629	BACT.0323.00629	GCF_018291945.1	ASM1829194v1	Bacteroides	salyersiae	0	0	0	0	0	0	0	0	0	0	0	0	0	0
685	BACT.0323.00685	GCF_020091385.1	ASM2009138v1	Bacteroides	salyersiae	0	0	0	0	0	0	0	0	0	0	0	0	0	0
1047	BACT.0323.01047	GCF_020091345.1	ASM2009134v1	Bacteroides	salyersiae	0	0	0	0	0	0	0	0	0	0	0	0	0	0
375	BACT.0323.00375	GCF_004328515.1	ASM432851v1	Bacteroides	sp.	1	1	5	1	1	1	1	1	1	1	1	1	1	1
461	BACT.0323.00461	GCF_011038705.2	ASM1103870v2	Bacteroides	sp.	0	0	0	0	0	0	0	0	0	0	0	0	0	0
477	BACT.0323.00477	GCF_012113595.1	ASM1211359v1	Bacteroides	sp.	1	1	1	1	1	1	0	1	1	1	1	1	1	1
575	BACT.0323.00575	GCF_015679285.1	ASM1567928v1	Bacteroides	sp.	0	0	0	0	0	0	0	0	0	0	0	0	0	0
830	BACT.0323.00830	GCF_024758225.1	ASM2475822v1	Bacteroides	sp.	1	1	1	1	1	1	1	1	1	1	1	1	1	1
875	BACT.0323.00875	GCF_025147085.1	ASM2514708v1	Bacteroides	sp.	0	0	0	0	0	0	0	0	0	0	0	0	0	0
1148	BACT.0323.01148	GCF_004115325.2	ASM411532v2	Bacteroides	sp.	0	0	0	0	0	0	0	0	0	0	0	0	0	0
1186	BACT.0323.01186	GCF_013874375.1	ASM1387437v1	Bacteroides	sp.	0	0	0	0	0	0	0	0	0	0	0	0	0	0
687	BACT.0323.00687	GCF_020091485.1	ASM2009148v1	Bacteroides	stercoris	0	0	0	0	0	0	0	0	0	0	0	0	0	0
876	BACT.0323.00876	GCF_025147325.1	ASM2514732v1	Bacteroides	stercoris	0	0	0	0	0	0	0	0	0	0	0	0	0	0
121	BACT.0323.00121	GCF_001314975.1	ASM131497v1	Bacteroides	thetaiotaomicron	0	0	0	0	0	0	0	0	0	0	0	0	0	0
628	BACT.0323.00628	GCF_018291825.1	ASM1829182v1	Bacteroides	thetaiotaomicron	0	0	0	0	0	0	0	0	0	0	0	0	0	0
683	BACT.0323.00683	GCF_020091305.1	ASM2009130v1	Bacteroides	thetaiotaomicron	0	0	0	0	0	0	0	0	0	0	0	0	0	0
836	BACT.0323.00836	GCF_024758405.1	ASM2475840v1	Bacteroides	thetaiotaomicron	0	0	0	0	0	0	0	0	0	0	0	0	0	0
839	BACT.0323.00839	GCF_024758865.1	ASM2475886v1	Bacteroides	thetaiotaomicron	0	0	0	0	0	0	0	0	0	0	0	0	0	0
840	BACT.0323.00840	GCF_024758905.1	ASM2475890v1	Bacteroides	thetaiotaomicron	1	1	4	1	1	1	1	1	1	1	1	1	1	1
970	BACT.0323.00970	GCF_000011065.1	ASM1106v1	Bacteroides	thetaiotaomicron	0	0	0	0	0	0	0	0	0	0	0	0	0	0
1026	BACT.0323.01026	GCF_014131755.1	ASM1413175v1	Bacteroides	thetaiotaomicron	0	0	0	0	0	0	0	0	0	0	0	0	0	0
1045	BACT.0323.01045	GCF_019857385.1	ASM1985738v1	Bacteroides	thetaiotaomicron	1	1	2	1	1	1	1	1	1	1	1	1	1	1
1046	BACT.0323.01046	GCF_019896115.1	ASM1989611v1	Bacteroides	thetaiotaomicron	1	1	2	1	1	1	1	1	1	1	1	1	1	1
1057	BACT.0323.01057	GCF_022453665.1	ASM2245366v1	Bacteroides	thetaiotaomicron	0	0	0	0	0	0	0	0	0	0	0	0	0	0
1077	BACT.0323.01077	GCF_024799845.1	ASM2479984v1	Bacteroides	thetaiotaomicron	0	0	0	0	0	0	0	0	0	0	0	0	0	0
1101	BACT.0323.01101	GCF_018289275.1	ASM1828927v1	Bacteroides	thetaiotaomicron	1	1	5	1	1	1	1	1	1	1	1	1	1	1
1132	BACT.0323.01132	GCF_024760065.1	ASM2476006v1	Bacteroides	thetaiotaomicron	0	0	0	0	0	0	0	0	0	0	0	0	0	0
1135	BACT.0323.01135	GCF_024760245.1	ASM2476024v1	Bacteroides	thetaiotaomicron	0	0	0	0	0	0	0	0	0	0	0	0	0	0
1166	BACT.0323.01166	GCF_024759965.1	ASM2475996v1	Bacteroides	thetaiotaomicron	1	1	4	1	1	1	1	1	1	1	1	1	1	1
1179	BACT.0323.01179	GCF_024759205.1	ASM2475920v1	Bacteroides	thetaiotaomicron	0	0	0	0	0	0	0	0	0	0	0	0	0	0
877	BACT.0323.00877	GCF_025147485.1	ASM2514748v1	Bacteroides	uniformis	0	0	0	0	0	0	0	0	0	0	0	0	0	0
1039	BACT.0323.01039	GCF_018292165.1	ASM1829216v1	Bacteroides	uniformis	1	1	2	1	1	1	1	1	1	1	1	1	1	1
1103	BACT.0323.01103	GCF_018289375.1	ASM1828937v1	Bacteroides	uniformis	1	1	2	1	1	1	1	1	1	1	1	1	1	1
1104	BACT.0323.01104	GCF_018291785.1	ASM1829178v1	Bacteroides	uniformis	1	1	5	1	1	1	1	1	1	1	1	1	1	1
1133	BACT.0323.01133	GCF_024760085.1	ASM2476008v1	Bacteroides	uniformis	1	1	1	1	1	1	1	1	1	1	1	1	1	1
1157	BACT.0323.01157	GCF_018289175.1	ASM1828917v1	Bacteroides	uniformis	1	1	5	1	1	1	1	1	1	1	1	1	1	1
1173	BACT.0323.01173	GCF_006742345.1	ASM674234v1	Bacteroides	uniformis	0	0	0	0	0	0	0	0	0	0	0	0	0	0
834	BACT.0323.00834	GCF_024758345.1	ASM2475834v1	Bacteroides	xylanisolvens	0	0	0	0	0	0	0	0	0	0	0	0	0	0
845	BACT.0323.00845	GCF_024759125.1	ASM2475912v1	Bacteroides	xylanisolvens	1	1	1	1	1	1	1	1	1	1	1	1	1	1
1095	BACT.0323.01095	GCF_006546965.1	ASM654696v1	Bacteroides	xylanisolvens	1	1	2	1	1	1	1	1	1	1	1	1	1	1
1100	BACT.0323.01100	GCF_018279805.1	ASM1827980v1	Bacteroides	xylanisolvens	0	0	0	0	0	0	0	0	0	0	0	0	0	0
1155	BACT.0323.01155	GCF_018289035.1	ASM1828903v1	Bacteroides	xylanisolvens	1	1	5	1	1	1	1	1	1	1	1	1	1	1
1156	BACT.0323.01156	GCF_018289135.1	ASM1828913v1	Bacteroides	xylanisolvens	0	0	0	0	0	0	0	0	0	0	0	0	0	0
1175	BACT.0323.01175	GCF_016864215.1	ASM1686421v1	Bacteroides	xylanisolvens	0	0	0	0	0	0	0	0	0	0	0	0	0	0
1016	BACT.0323.01016	GCF_009193325.2	ASM919332v2	Bacteroides	zhangwenhongii	0	0	0	0	0	0	0	0	0	0	0	0	0	0
270	BACT.0323.00270	GCF_002998435.1	ASM299843v1	Bacteroides	zoogleoformans	0	0	0	0	0	0	0	0	0	0	0	0	0	0
72	BACT.0323.00072	GCF_000512915.1	ASM51291v1	Barnesiella	viscericola	0	0	0	0	0	0	0	0	0	0	0	0	0	0
56	BACT.0323.00056	GCF_000265405.1	ASM26540v1	Belliella	baltica	0	0	0	0	0	0	0	0	0	0	0	0	0	0
451	BACT.0323.00451	GCF_009914665.1	ASM991466v1	Bergeyella	cardium	0	0	0	0	0	0	0	0	0	0	0	0	0	0
58	BACT.0323.00058	GCF_000265505.1	ASM26550v1	Bernardetia	litoralis	0	0	0	0	0	0	0	0	0	0	0	0	0	0
781	BACT.0323.00781	GCF_023205095.1	ASM2320509v1	Bizionia	sp.	0	0	0	0	0	0	0	0	0	0	0	0	0	0
999	BACT.0323.00999	GCF_003268615.1	ASM326861v1	Blattabacterium	clevelandi	0	0	0	0	0	0	0	0	0	0	0	0	0	0
65	BACT.0323.00065	GCF_000348805.1	ASM34880v1	Blattabacterium	cuenoti	0	0	0	0	0	0	0	0	0	0	0	0	0	0
234	BACT.0323.00234	GCF_002355135.1	ASM235513v1	Blattabacterium	cuenoti	0	0	0	0	0	0	0	0	0	0	0	0	0	0
335	BACT.0323.00335	GCF_003573915.1	ASM357391v1	Blattabacterium	cuenoti	0	0	0	0	0	0	0	0	0	0	0	0	0	0
513	BACT.0323.00513	GCF_014251255.1	ASM1425125v1	Blattabacterium	cuenoti	0	0	0	0	0	0	0	0	0	0	0	0	0	0
514	BACT.0323.00514	GCF_014251275.1	ASM1425127v1	Blattabacterium	cuenoti	0	0	0	0	0	0	0	0	0	0	0	0	0	0
515	BACT.0323.00515	GCF_014251355.1	ASM1425135v1	Blattabacterium	cuenoti	0	0	0	0	0	0	0	0	0	0	0	0	0	0
516	BACT.0323.00516	GCF_014251515.1	ASM1425151v1	Blattabacterium	cuenoti	0	0	0	0	0	0	0	0	0	0	0	0	0	0
517	BACT.0323.00517	GCF_014251575.1	ASM1425157v1	Blattabacterium	cuenoti	0	0	0	0	0	0	0	0	0	0	0	0	0	0
518	BACT.0323.00518	GCF_014251635.1	ASM1425163v1	Blattabacterium	cuenoti	0	0	0	0	0	0	0	0	0	0	0	0	0	0
519	BACT.0323.00519	GCF_014251675.1	ASM1425167v1	Blattabacterium	cuenoti	0	0	0	0	0	0	0	0	0	0	0	0	0	0
520	BACT.0323.00520	GCF_014251735.1	ASM1425173v1	Blattabacterium	cuenoti	0	0	0	0	0	0	0	0	0	0	0	0	0	0
521	BACT.0323.00521	GCF_014251775.1	ASM1425177v1	Blattabacterium	cuenoti	0	0	0	0	0	0	0	0	0	0	0	0	0	0
522	BACT.0323.00522	GCF_014251795.1	ASM1425179v1	Blattabacterium	cuenoti	0	0	0	0	0	0	0	0	0	0	0	0	0	0
523	BACT.0323.00523	GCF_014251815.1	ASM1425181v1	Blattabacterium	cuenoti	0	0	0	0	0	0	0	0	0	0	0	0	0	0
524	BACT.0323.00524	GCF_014251975.1	ASM1425197v1	Blattabacterium	cuenoti	0	0	0	0	0	0	0	0	0	0	0	0	0	0
525	BACT.0323.00525	GCF_014251995.1	ASM1425199v1	Blattabacterium	cuenoti	0	0	0	0	0	0	0	0	0	0	0	0	0	0
526	BACT.0323.00526	GCF_014252015.1	ASM1425201v1	Blattabacterium	cuenoti	0	0	0	0	0	0	0	0	0	0	0	0	0	0
527	BACT.0323.00527	GCF_014252055.1	ASM1425205v1	Blattabacterium	cuenoti	0	0	0	0	0	0	0	0	0	0	0	0	0	0
528	BACT.0323.00528	GCF_014252235.1	ASM1425223v1	Blattabacterium	cuenoti	0	0	0	0	0	0	0	0	0	0	0	0	0	0
529	BACT.0323.00529	GCF_014252255.1	ASM1425225v1	Blattabacterium	cuenoti	0	0	0	0	0	0	0	0	0	0	0	0	0	0
530	BACT.0323.00530	GCF_014252315.1	ASM1425231v1	Blattabacterium	cuenoti	0	0	0	0	0	0	0	0	0	0	0	0	0	0
531	BACT.0323.00531	GCF_014252415.1	ASM1425241v1	Blattabacterium	cuenoti	0	0	0	0	0	0	0	0	0	0	0	0	0	0
1028	BACT.0323.01028	GCF_014252375.1	ASM1425237v1	Blattabacterium	cuenoti	0	0	0	0	0	0	0	0	0	0	0	0	0	0
306	BACT.0323.00306	GCF_003226715.1	ASM322671v1	Blattabacterium	punctulatus	0	0	0	0	0	0	0	0	0	0	0	0	0	0
307	BACT.0323.00307	GCF_003226755.1	ASM322675v1	Blattabacterium	punctulatus	0	0	0	0	0	0	0	0	0	0	0	0	0	0
308	BACT.0323.00308	GCF_003226775.1	ASM322677v1	Blattabacterium	punctulatus	0	0	0	0	0	0	0	0	0	0	0	0	0	0
309	BACT.0323.00309	GCF_003226795.1	ASM322679v1	Blattabacterium	punctulatus	0	0	0	0	0	0	0	0	0	0	0	0	0	0
310	BACT.0323.00310	GCF_003226815.1	ASM322681v1	Blattabacterium	punctulatus	0	0	0	0	0	0	0	0	0	0	0	0	0	0
311	BACT.0323.00311	GCF_003226835.1	ASM322683v1	Blattabacterium	punctulatus	0	0	0	0	0	0	0	0	0	0	0	0	0	0
336	BACT.0323.00336	GCF_003573935.1	ASM357393v1	Blattabacterium	punctulatus	0	0	0	0	0	0	0	0	0	0	0	0	0	0
995	BACT.0323.00995	GCF_003226695.1	ASM322669v1	Blattabacterium	punctulatus	0	0	0	0	0	0	0	0	0	0	0	0	0	0
996	BACT.0323.00996	GCF_003226735.1	ASM322673v1	Blattabacterium	punctulatus	0	0	0	0	0	0	0	0	0	0	0	0	0	0
998	BACT.0323.00998	GCF_003226875.1	ASM322687v1	Blattabacterium	punctulatus	0	0	0	0	0	0	0	0	0	0	0	0	0	0
972	BACT.0323.00972	GCF_000022605.2	ASM2260v1	Blattabacterium	sp.	0	0	0	0	0	0	0	0	0	0	0	0	0	0
975	BACT.0323.00975	GCF_000093165.1	ASM9316v1	Blattabacterium	sp.	0	0	0	0	0	0	0	0	0	0	0	0	0	0
977	BACT.0323.00977	GCF_000233435.1	ASM23343v1	Blattabacterium	sp.	0	0	0	0	0	0	0	0	0	0	0	0	0	0
978	BACT.0323.00978	GCF_000236405.1	ASM23640v1	Blattabacterium	sp.	0	0	0	0	0	0	0	0	0	0	0	0	0	0
981	BACT.0323.00981	GCF_000262715.1	ASM26271v1	Blattabacterium	sp.	0	0	0	0	0	0	0	0	0	0	0	0	0	0
983	BACT.0323.00983	GCF_000334405.1	ASM33440v1	Blattabacterium	sp.	0	0	0	0	0	0	0	0	0	0	0	0	0	0
984	BACT.0323.00984	GCF_000471965.1	ASM47196v1	Blattabacterium	sp.	0	0	0	0	0	0	0	0	0	0	0	0	0	0
997	BACT.0323.00997	GCF_003226855.1	ASM322685v1	Blattabacterium	sp.	0	0	0	0	0	0	0	0	0	0	0	0	0	0
1007	BACT.0323.01007	GCF_003991565.1	ASM399156v1	Butyricimonas	faecalis	0	0	0	0	0	0	0	0	0	0	0	0	0	0
599	BACT.0323.00599	GCF_016889065.1	ASM1688906v1	Butyricimonas	virosa	0	0	0	0	0	0	0	0	0	0	0	0	0	0
878	BACT.0323.00878	GCF_025148635.1	ASM2514863v1	Butyricimonas	virosa	0	0	0	0	0	0	0	0	0	0	0	0	0	0
8	BACT.0323.00008	GCF_000020565.1	ASM2056v1	Candidatus	Amoebophilus	0	0	0	0	0	0	0	0	0	0	0	0	0	0
964	BACT.0323.00964	GCF_910589745.1	ISOLATE_AHE01FL_GENOME	Candidatus	Arcticimaribacter	0	0	0	0	0	0	0	0	0	0	0	0	0	0
1169	BACT.0323.01169	GCF_000010645.1	ASM1064v1	Candidatus	Azobacteroides	0	0	0	0	0	0	0	0	0	0	0	0	0	0
1250	BACT.0323.01250	GCF_002091395.1	ASM209139v1	Candidatus	Azobacteroides	0	0	0	0	0	0	0	0	0	0	0	0	0	0
285	BACT.0323.00285	GCF_003176915.1	ASM317691v1	Candidatus	Cardinium	0	0	0	0	0	0	0	0	0	0	0	0	0	0
682	BACT.0323.00682	GCF_020084865.1	ASM2008486v1	Candidatus	Kaistella	0	0	0	0	0	0	0	0	0	0	0	0	0	0
131	BACT.0323.00131	GCF_001447915.1	ASM144791v1	Candidatus	Karelsulcia	0	0	0	0	0	0	0	0	0	0	0	0	0	0
325	BACT.0323.00325	GCF_003391295.1	ASM339129v1	Candidatus	Karelsulcia	0	0	0	0	0	0	0	0	0	0	0	0	0	0
511	BACT.0323.00511	GCF_014211855.1	ASM1421185v1	Candidatus	Karelsulcia	0	0	0	0	0	0	0	0	0	0	0	0	0	0
605	BACT.0323.00605	GCF_017086585.1	ASM1708658v1	Candidatus	Karelsulcia	0	0	0	0	0	0	0	0	0	0	0	0	0	0
772	BACT.0323.00772	GCF_022985515.1	ASM2298551v1	Candidatus	Karelsulcia	0	0	0	0	0	0	0	0	0	0	0	0	0	0
773	BACT.0323.00773	GCF_022985555.1	ASM2298555v1	Candidatus	Karelsulcia	0	0	0	0	0	0	0	0	0	0	0	0	0	0
846	BACT.0323.00846	GCF_024817015.1	ASM2481701v1	Candidatus	Karelsulcia	0	0	0	0	0	0	0	0	0	0	0	0	0	0
847	BACT.0323.00847	GCF_024817035.1	ASM2481703v1	Candidatus	Karelsulcia	0	0	0	0	0	0	0	0	0	0	0	0	0	0
848	BACT.0323.00848	GCF_024817055.1	ASM2481705v1	Candidatus	Karelsulcia	0	0	0	0	0	0	0	0	0	0	0	0	0	0
849	BACT.0323.00849	GCF_024817075.1	ASM2481707v1	Candidatus	Karelsulcia	0	0	0	0	0	0	0	0	0	0	0	0	0	0
850	BACT.0323.00850	GCF_024817095.1	ASM2481709v1	Candidatus	Karelsulcia	0	0	0	0	0	0	0	0	0	0	0	0	0	0
851	BACT.0323.00851	GCF_024817115.1	ASM2481711v1	Candidatus	Karelsulcia	0	0	0	0	0	0	0	0	0	0	0	0	0	0
852	BACT.0323.00852	GCF_024817135.1	ASM2481713v1	Candidatus	Karelsulcia	0	0	0	0	0	0	0	0	0	0	0	0	0	0
853	BACT.0323.00853	GCF_024817155.1	ASM2481715v1	Candidatus	Karelsulcia	0	0	0	0	0	0	0	0	0	0	0	0	0	0
854	BACT.0323.00854	GCF_024817175.1	ASM2481717v1	Candidatus	Karelsulcia	0	0	0	0	0	0	0	0	0	0	0	0	0	0
855	BACT.0323.00855	GCF_024817195.1	ASM2481719v1	Candidatus	Karelsulcia	0	0	0	0	0	0	0	0	0	0	0	0	0	0
856	BACT.0323.00856	GCF_024817215.1	ASM2481721v1	Candidatus	Karelsulcia	0	0	0	0	0	0	0	0	0	0	0	0	0	0
857	BACT.0323.00857	GCF_024817235.1	ASM2481723v1	Candidatus	Karelsulcia	0	0	0	0	0	0	0	0	0	0	0	0	0	0
858	BACT.0323.00858	GCF_024817335.1	ASM2481733v1	Candidatus	Karelsulcia	0	0	0	0	0	0	0	0	0	0	0	0	0	0
859	BACT.0323.00859	GCF_024817475.1	ASM2481747v1	Candidatus	Karelsulcia	0	0	0	0	0	0	0	0	0	0	0	0	0	0
860	BACT.0323.00860	GCF_024817655.1	ASM2481765v1	Candidatus	Karelsulcia	0	0	0	0	0	0	0	0	0	0	0	0	0	0
861	BACT.0323.00861	GCF_024817955.1	ASM2481795v1	Candidatus	Karelsulcia	0	0	0	0	0	0	0	0	0	0	0	0	0	0
862	BACT.0323.00862	GCF_024817975.1	ASM2481797v1	Candidatus	Karelsulcia	0	0	0	0	0	0	0	0	0	0	0	0	0	0
863	BACT.0323.00863	GCF_024817995.1	ASM2481799v1	Candidatus	Karelsulcia	0	0	0	0	0	0	0	0	0	0	0	0	0	0
864	BACT.0323.00864	GCF_024818015.1	ASM2481801v1	Candidatus	Karelsulcia	0	0	0	0	0	0	0	0	0	0	0	0	0	0
7	BACT.0323.00007	GCF_000017525.1	ASM1752v1	Candidatus	Sulcia	0	0	0	0	0	0	0	0	0	0	0	0	0	0
9	BACT.0323.00009	GCF_000022945.1	ASM2294v1	Candidatus	Sulcia	0	0	0	0	0	0	0	0	0	0	0	0	0	0
17	BACT.0323.00017	GCF_000025785.1	ASM2578v1	Candidatus	Sulcia	0	0	0	0	0	0	0	0	0	0	0	0	0	0
21	BACT.0323.00021	GCF_000147035.1	ASM14703v1	Candidatus	Sulcia	0	0	0	0	0	0	0	0	0	0	0	0	0	0
66	BACT.0323.00066	GCF_000442635.1	ASM44263v1	Candidatus	Sulcia	0	0	0	0	0	0	0	0	0	0	0	0	0	0
84	BACT.0323.00084	GCF_000754305.1	ASM75430v1	Candidatus	Sulcia	0	0	0	0	0	0	0	0	0	0	0	0	0	0
89	BACT.0323.00089	GCF_000800435.1	ASM80043v1	Candidatus	Sulcia	0	0	0	0	0	0	0	0	0	0	0	0	0	0
92	BACT.0323.00092	GCF_000829155.1	ASM82915v1	Candidatus	Sulcia	0	0	0	0	0	0	0	0	0	0	0	0	0	0
97	BACT.0323.00097	GCF_000831465.1	ASM83146v1	Candidatus	Sulcia	0	0	0	0	0	0	0	0	0	0	0	0	0	0
156	BACT.0323.00156	GCF_001677255.1	ASM167725v1	Candidatus	Sulcia	0	0	0	0	0	0	0	0	0	0	0	0	0	0
214	BACT.0323.00214	GCF_002243425.1	ASM224342v1	Candidatus	Sulcia	0	0	0	0	0	0	0	0	0	0	0	0	0	0
286	BACT.0323.00286	GCF_003213395.1	ASM321339v1	Candidatus	Sulcia	0	0	0	0	0	0	0	0	0	0	0	0	0	0
287	BACT.0323.00287	GCF_003213475.1	ASM321347v1	Candidatus	Sulcia	0	0	0	0	0	0	0	0	0	0	0	0	0	0
288	BACT.0323.00288	GCF_003213565.1	ASM321356v1	Candidatus	Sulcia	0	0	0	0	0	0	0	0	0	0	0	0	0	0
289	BACT.0323.00289	GCF_003213655.1	ASM321365v1	Candidatus	Sulcia	0	0	0	0	0	0	0	0	0	0	0	0	0	0
290	BACT.0323.00290	GCF_003213775.1	ASM321377v1	Candidatus	Sulcia	0	0	0	0	0	0	0	0	0	0	0	0	0	0
291	BACT.0323.00291	GCF_003213895.1	ASM321389v1	Candidatus	Sulcia	0	0	0	0	0	0	0	0	0	0	0	0	0	0
292	BACT.0323.00292	GCF_003214015.1	ASM321401v1	Candidatus	Sulcia	0	0	0	0	0	0	0	0	0	0	0	0	0	0
293	BACT.0323.00293	GCF_003214135.1	ASM321413v1	Candidatus	Sulcia	0	0	0	0	0	0	0	0	0	0	0	0	0	0
294	BACT.0323.00294	GCF_003214255.1	ASM321425v1	Candidatus	Sulcia	0	0	0	0	0	0	0	0	0	0	0	0	0	0
295	BACT.0323.00295	GCF_003214365.1	ASM321436v1	Candidatus	Sulcia	0	0	0	0	0	0	0	0	0	0	0	0	0	0
296	BACT.0323.00296	GCF_003214495.1	ASM321449v1	Candidatus	Sulcia	0	0	0	0	0	0	0	0	0	0	0	0	0	0
297	BACT.0323.00297	GCF_003214575.1	ASM321457v1	Candidatus	Sulcia	0	0	0	0	0	0	0	0	0	0	0	0	0	0
298	BACT.0323.00298	GCF_003214655.1	ASM321465v1	Candidatus	Sulcia	0	0	0	0	0	0	0	0	0	0	0	0	0	0
299	BACT.0323.00299	GCF_003214785.1	ASM321478v1	Candidatus	Sulcia	0	0	0	0	0	0	0	0	0	0	0	0	0	0
300	BACT.0323.00300	GCF_003214895.1	ASM321489v1	Candidatus	Sulcia	0	0	0	0	0	0	0	0	0	0	0	0	0	0
301	BACT.0323.00301	GCF_003215035.1	ASM321503v1	Candidatus	Sulcia	0	0	0	0	0	0	0	0	0	0	0	0	0	0
302	BACT.0323.00302	GCF_003215155.1	ASM321515v1	Candidatus	Sulcia	0	0	0	0	0	0	0	0	0	0	0	0	0	0
303	BACT.0323.00303	GCF_003215265.1	ASM321526v1	Candidatus	Sulcia	0	0	0	0	0	0	0	0	0	0	0	0	0	0
304	BACT.0323.00304	GCF_003215395.1	ASM321539v1	Candidatus	Sulcia	0	0	0	0	0	0	0	0	0	0	0	0	0	0
305	BACT.0323.00305	GCF_003215515.1	ASM321551v1	Candidatus	Sulcia	0	0	0	0	0	0	0	0	0	0	0	0	0	0
595	BACT.0323.00595	GCF_016888765.1	ASM1688876v1	Candidatus	Sulcia	0	0	0	0	0	0	0	0	0	0	0	0	0	0
596	BACT.0323.00596	GCF_016888785.1	ASM1688878v1	Candidatus	Sulcia	0	0	0	0	0	0	0	0	0	0	0	0	0	0
600	BACT.0323.00600	GCF_016889585.1	ASM1688958v1	Candidatus	Sulcia	0	0	0	0	0	0	0	0	0	0	0	0	0	0
774	BACT.0323.00774	GCF_022985615.1	ASM2298561v1	Candidatus	Sulcia	0	0	0	0	0	0	0	0	0	0	0	0	0	0
690	BACT.0323.00690	GCF_020149915.1	ASM2014991v1	Candidatus	Sulfidibacterium	0	0	0	0	0	0	0	0	0	0	0	0	0	0
63	BACT.0323.00063	GCF_000331975.1	ASM33197v1	Candidatus	Uzinura	0	0	0	0	0	0	0	0	0	0	0	0	0	0
75	BACT.0323.00075	GCF_000709555.1	ASM70955v1	Candidatus	Walczuchella	0	0	0	0	0	0	0	0	0	0	0	0	0	0
43	BACT.0323.00043	GCF_000220625.1	ASM22062v1	Capnocytophaga	canimorsus	0	0	0	0	0	0	0	0	0	0	0	0	0	0
222	BACT.0323.00222	GCF_002302445.1	ASM230244v1	Capnocytophaga	canimorsus	0	0	0	0	0	0	0	0	0	0	0	0	0	0
227	BACT.0323.00227	GCF_002302565.1	ASM230256v1	Capnocytophaga	canimorsus	0	0	0	0	0	0	0	0	0	0	0	0	0	0
231	BACT.0323.00231	GCF_002302655.1	ASM230265v1	Capnocytophaga	canimorsus	0	0	0	0	0	0	0	0	0	0	0	0	0	0
345	BACT.0323.00345	GCF_003795085.1	ASM379508v1	Capnocytophaga	canimorsus	2	2	4	2	2	2	2	2	2	2	1	2	1	1
949	BACT.0323.00949	GCF_900638435.1	57675_B01	Capnocytophaga	canimorsus	0	0	0	0	0	0	0	0	0	0	0	0	0	0
223	BACT.0323.00223	GCF_002302475.1	ASM230247v1	Capnocytophaga	cynodegmi	1	1	4	1	1	1	0	1	1	1	1	1	1	1
211	BACT.0323.00211	GCF_002209445.1	ASM220944v1	Capnocytophaga	endodontalis	1	1	3	1	1	1	1	4	1	1	0	1	0	0
221	BACT.0323.00221	GCF_002302415.1	ASM230241v1	Capnocytophaga	gingivalis	1	1	2	1	1	1	1	1	1	1	1	1	1	1
139	BACT.0323.00139	GCF_001553545.1	ASM155354v1	Capnocytophaga	haemolytica	0	0	0	0	0	0	0	0	0	0	0	0	0	0
935	BACT.0323.00935	GCF_900187255.1	51184_F02	Capnocytophaga	haemolytica	0	0	0	0	0	0	0	0	0	0	0	0	0	0
229	BACT.0323.00229	GCF_002302615.1	ASM230261v1	Capnocytophaga	leadbetteri	0	0	0	0	0	0	0	0	0	0	0	0	0	0
11	BACT.0323.00011	GCF_000023285.1	ASM2328v1	Capnocytophaga	ochracea	0	0	0	0	0	0	0	0	0	0	0	0	0	0
678	BACT.0323.00678	GCF_019930725.1	ASM1993072v1	Capnocytophaga	ochracea	0	0	0	0	0	0	0	0	0	0	0	0	0	0
706	BACT.0323.00706	GCF_020736165.1	ASM2073616v1	Capnocytophaga	ochracea	0	0	0	0	0	0	0	0	0	0	0	0	0	0
911	BACT.0323.00911	GCF_026013785.1	ASM2601378v1	Capnocytophaga	ochracea	0	0	0	0	0	0	0	0	0	0	0	0	0	0
912	BACT.0323.00912	GCF_026013805.1	ASM2601380v1	Capnocytophaga	ochracea	0	0	0	0	0	0	0	0	0	0	0	0	0	0
913	BACT.0323.00913	GCF_026013825.1	ASM2601382v1	Capnocytophaga	ochracea	1	1	3	1	1	1	1	2	1	1	0	1	0	0
116	BACT.0323.00116	GCF_001278825.1	ASM127882v1	Capnocytophaga	sp.	0	0	0	0	0	0	0	0	0	0	0	0	0	0
225	BACT.0323.00225	GCF_002302515.1	ASM230251v1	Capnocytophaga	sp.	0	0	0	0	0	0	0	0	0	0	0	0	0	0
226	BACT.0323.00226	GCF_002302535.1	ASM230253v1	Capnocytophaga	sp.	0	0	0	0	0	0	0	0	0	0	0	0	0	0
433	BACT.0323.00433	GCF_009730375.1	ASM973037v1	Capnocytophaga	sp.	1	1	3	1	1	1	1	3	1	1	1	1	0	0
504	BACT.0323.00504	GCF_013394735.1	ASM1339473v1	Capnocytophaga	sp.	1	1	3	1	1	1	1	2	1	1	0	1	0	0
993	BACT.0323.00993	GCF_002998835.1	ASM299883v1	Capnocytophaga	sp.	1	1	1	1	1	1	1	1	1	1	1	1	1	1
994	BACT.0323.00994	GCF_002999135.1	ASM299913v1	Capnocytophaga	sp.	3	3	4	2	2	2	2	2	2	2	1	2	1	1
220	BACT.0323.00220	GCF_002302395.1	ASM230239v1	Capnocytophaga	sputigena	1	1	4	1	1	1	1	4	1	1	0	1	0	0
224	BACT.0323.00224	GCF_002302495.1	ASM230249v1	Capnocytophaga	sputigena	0	0	0	0	0	0	0	0	0	0	0	0	0	0
228	BACT.0323.00228	GCF_002302595.1	ASM230259v1	Capnocytophaga	sputigena	2	2	6	2	2	2	2	2	2	2	0	2	0	0
946	BACT.0323.00946	GCF_900638125.1	56080_B02	Capnocytophaga	sputigena	0	0	0	0	0	0	0	0	0	0	0	0	0	0
230	BACT.0323.00230	GCF_002302635.1	ASM230263v1	Capnocytophaga	stomatis	1	1	1	1	1	1	1	1	1	1	1	1	1	1
322	BACT.0323.00322	GCF_003351905.1	ASM335190v1	Cardinium	endosymbiont	0	0	0	0	0	0	0	0	0	0	0	0	0	0
966	BACT.0323.00966	GCF_936981045.1	CaOegib_v1.0	Cardinium	endosymbiont	0	0	0	0	0	0	0	0	0	0	0	0	0	0
982	BACT.0323.00982	GCF_000304455.1	CCh_cEper1	Cardinium	endosymbiont	0	0	0	0	0	0	0	0	0	0	0	0	0	0
30	BACT.0323.00030	GCF_000186265.1	ASM18626v1	Cellulophaga	algicola	1	1	2	1	1	1	1	1	1	1	1	1	0	0
68	BACT.0323.00068	GCF_000468615.2	ASM46861v2	Cellulophaga	baltica	1	1	2	1	1	1	1	1	1	1	1	2	0	0
70	BACT.0323.00070	GCF_000477035.2	ASM47703v2	Cellulophaga	baltica	1	1	2	1	1	1	1	1	1	1	1	2	0	0
33	BACT.0323.00033	GCF_000190595.1	ASM19059v1	Cellulophaga	lytica	0	0	0	0	0	0	0	0	0	0	0	0	0	0
83	BACT.0323.00083	GCF_000750195.1	ASM75019v1	Cellulophaga	lytica	0	0	0	0	0	0	0	0	0	0	0	0	0	0
181	BACT.0323.00181	GCF_001941605.1	ASM194160v1	Cellulophaga	lytica	1	1	1	1	1	1	1	1	1	1	1	1	1	1
444	BACT.0323.00444	GCF_009797025.1	ASM979702v1	Cellulophaga	sp.	1	1	2	1	1	1	1	1	1	1	1	1	0	0
639	BACT.0323.00639	GCF_019021925.1	ASM1902192v1	Cellulophaga	sp.	1	1	2	1	1	1	1	1	1	1	0	1	1	0
648	BACT.0323.00648	GCF_019278565.1	ASM1927856v1	Cellulophaga	sp.	1	1	2	1	1	1	1	1	1	1	1	3	0	0
649	BACT.0323.00649	GCF_019278585.1	ASM1927858v1	Cellulophaga	sp.	1	1	2	1	1	1	1	1	1	1	1	2	0	0
405	BACT.0323.00405	GCF_006974145.1	ASM697414v1	Changchengzhania	lutea	0	0	0	0	0	0	0	0	0	0	0	0	0	0
458	BACT.0323.00458	GCF_010093065.1	ASM1009306v1	Chitinophaga	agri	1	1	1	1	1	1	1	1	1	1	0	1	1	0
239	BACT.0323.00239	GCF_002557795.1	ASM255779v1	Chitinophaga	caeni	0	0	0	0	0	0	0	0	0	0	0	0	0	0
777	BACT.0323.00777	GCF_023100805.1	ASM2310080v1	Chitinophaga	filiformis	1	1	2	1	1	1	1	1	1	1	0	1	1	0
480	BACT.0323.00480	GCF_012516355.1	ASM1251635v1	Chitinophaga	oryzae	1	1	2	1	1	1	1	1	1	1	1	1	0	0
481	BACT.0323.00481	GCF_012516375.2	ASM1251637v2	Chitinophaga	oryzae	1	1	2	1	1	1	1	1	1	1	1	1	0	0
15	BACT.0323.00015	GCF_000024005.1	ASM2400v1	Chitinophaga	pinensis	2	2	2	2	2	2	2	2	2	2	1	2	2	1
956	BACT.0323.00956	GCF_902167295.1	chitino_2	Chitinophaga	pinensis	0	0	0	0	0	0	0	0	0	0	0	0	0	0
957	BACT.0323.00957	GCF_902167305.1	chitino_1	Chitinophaga	pinensis	0	0	0	0	0	0	0	0	0	0	0	0	0	0
958	BACT.0323.00958	GCF_902167325.1	chitino_3	Chitinophaga	pinensis	0	0	0	0	0	0	0	0	0	0	0	0	0	0
417	BACT.0323.00417	GCF_008086345.1	ASM808634v1	Chitinophaga	sp.	0	0	0	0	0	0	0	0	0	0	0	0	0	0
627	BACT.0323.00627	GCF_018255755.1	ASM1825575v1	Chitinophaga	sp.	1	1	2	1	1	1	1	1	1	1	1	1	0	0
696	BACT.0323.00696	GCF_020386615.1	ASM2038661v1	Chitinophaga	sp.	0	0	0	0	0	0	0	0	0	0	0	0	0	0
768	BACT.0323.00768	GCF_022867795.2	ASM2286779v2	Chitinophaga	sp.	0	0	0	0	0	0	0	0	0	0	0	0	0	0
347	BACT.0323.00347	GCF_003812705.1	ASM381270v1	Chryseobacterium	arthrosphaerae	1	1	3	1	1	1	1	2	1	1	1	1	1	1
709	BACT.0323.00709	GCF_020872015.1	ASM2087201v1	Chryseobacterium	arthrosphaerae	1	1	3	1	1	1	1	2	1	1	1	1	1	1
1005	BACT.0323.01005	GCF_003815995.1	ASM381599v1	Chryseobacterium	balustinum	1	1	1	1	1	1	0	1	1	1	1	1	1	1
360	BACT.0323.00360	GCF_003815955.1	ASM381595v1	Chryseobacterium	bernardetii	1	1	3	1	1	1	1	2	1	1	1	1	1	1
361	BACT.0323.00361	GCF_003815975.1	ASM381597v1	Chryseobacterium	bernardetii	1	1	3	1	1	1	1	2	1	1	1	1	1	1
255	BACT.0323.00255	GCF_002770595.1	ASM277059v1	Chryseobacterium	camelliae	1	1	2	1	1	1	1	2	1	1	1	1	1	1
722	BACT.0323.00722	GCF_021278965.1	ASM2127896v1	Chryseobacterium	capnotolerans	1	1	1	0	0	1	0	1	1	1	1	1	1	1
351	BACT.0323.00351	GCF_003815695.1	ASM381569v1	Chryseobacterium	carnipullorum	1	1	3	1	1	1	1	1	1	1	1	1	1	1
355	BACT.0323.00355	GCF_003815855.1	ASM381585v1	Chryseobacterium	carnipullorum	1	1	2	1	1	1	1	1	1	1	1	1	1	1
771	BACT.0323.00771	GCF_022965695.1	ASM2296569v1	Chryseobacterium	daecheongense	1	1	2	1	1	1	1	2	1	1	1	1	1	1
718	BACT.0323.00718	GCF_020985365.1	ASM2098536v1	Chryseobacterium	faecale	0	0	0	0	0	0	0	0	0	0	0	0	0	0
108	BACT.0323.00108	GCF_001021975.1	ASM102197v1	Chryseobacterium	gallinarum	1	1	3	1	1	1	1	1	1	1	1	1	1	1
1018	BACT.0323.01018	GCF_012273615.1	ASM1227361v1	Chryseobacterium	gallinarum	1	1	3	1	1	1	1	1	1	1	1	1	1	1
1092	BACT.0323.01092	GCF_001648155.1	ASM164815v1	Chryseobacterium	glaciei	2	2	5	2	2	2	2	3	2	2	1	2	1	1
941	BACT.0323.00941	GCF_900636535.1	42727_A01	Chryseobacterium	gleum	1	1	4	1	1	1	1	2	1	1	1	1	1	1
202	BACT.0323.00202	GCF_002025665.1	ASM202566v1	Chryseobacterium	indologenes	1	1	3	1	1	1	1	2	1	1	1	1	1	1
210	BACT.0323.00210	GCF_002208925.2	ASM220892v2	Chryseobacterium	indologenes	1	1	3	1	1	1	1	1	1	1	1	1	1	1
240	BACT.0323.00240	GCF_002591275.1	ASM259127v1	Chryseobacterium	indologenes	1	1	3	1	1	1	1	1	1	1	1	1	1	1
346	BACT.0323.00346	GCF_003812605.1	ASM381260v1	Chryseobacterium	indologenes	1	1	3	1	1	1	1	1	1	1	1	1	1	1
348	BACT.0323.00348	GCF_003812865.1	ASM381286v1	Chryseobacterium	indologenes	1	1	3	1	1	1	1	1	1	1	1	1	1	1
359	BACT.0323.00359	GCF_003815935.1	ASM381593v1	Chryseobacterium	indologenes	1	1	3	1	1	1	1	1	1	1	1	1	1	1
579	BACT.0323.00579	GCF_016694815.1	ASM1669481v1	Chryseobacterium	indologenes	1	1	3	1	1	1	1	1	1	1	1	1	1	1
632	BACT.0323.00632	GCF_018362995.1	ASM1836299v1	Chryseobacterium	indologenes	1	1	3	1	1	1	1	1	1	1	1	1	1	1
700	BACT.0323.00700	GCF_020683005.1	ASM2068300v1	Chryseobacterium	indologenes	1	1	3	1	1	1	1	1	1	1	1	1	1	1
950	BACT.0323.00950	GCF_900683405.1	57566_G01	Chryseobacterium	indologenes	1	1	3	1	1	1	1	1	1	1	1	1	1	1
357	BACT.0323.00357	GCF_003815895.1	ASM381589v1	Chryseobacterium	indoltheticum	1	1	2	1	1	1	0	2	1	1	1	1	1	1
358	BACT.0323.00358	GCF_003815915.1	ASM381591v1	Chryseobacterium	indoltheticum	1	1	2	1	1	1	0	2	1	1	1	1	1	1
578	BACT.0323.00578	GCF_016657085.1	ASM1665708v1	Chryseobacterium	indoltheticum	1	1	1	1	1	1	0	1	1	1	1	1	1	1
1003	BACT.0323.01003	GCF_003815775.1	ASM381577v1	Chryseobacterium	joostei	1	1	3	1	1	1	1	2	1	1	1	1	1	1
354	BACT.0323.00354	GCF_003815755.1	ASM381575v1	Chryseobacterium	lactis	1	1	3	1	1	1	1	1	1	1	1	1	1	1
356	BACT.0323.00356	GCF_003815875.1	ASM381587v1	Chryseobacterium	lactis	1	1	3	1	1	1	1	1	1	1	1	1	1	1
353	BACT.0323.00353	GCF_003815735.1	ASM381573v1	Chryseobacterium	nakagawai	1	1	3	1	1	1	1	3	1	1	1	1	1	1
943	BACT.0323.00943	GCF_900637665.1	52437_G01	Chryseobacterium	nakagawai	1	1	3	1	1	1	1	3	1	1	1	1	1	1
778	BACT.0323.00778	GCF_023195755.1	ASM2319575v1	Chryseobacterium	nepalense	2	2	5	2	2	2	1	2	2	2	2	2	1	1
885	BACT.0323.00885	GCF_025244725.1	ASM2524472v1	Chryseobacterium	oranimense	1	1	2	1	1	1	1	1	1	1	1	1	1	1
219	BACT.0323.00219	GCF_002285635.2	ASM228563v2	Chryseobacterium	piperi	1	1	3	1	1	1	1	2	1	1	1	1	1	1
1051	BACT.0323.01051	GCF_020342415.1	ASM2034241v1	Chryseobacterium	rhizoplanae	2	2	5	2	2	2	1	3	2	2	1	2	1	1
378	BACT.0323.00378	GCF_004359195.1	ASM435919v1	Chryseobacterium	salivictor	0	0	0	0	0	0	0	0	0	0	0	0	0	0
349	BACT.0323.00349	GCF_003815615.1	ASM381561v1	Chryseobacterium	shandongense	2	2	5	2	2	2	1	2	2	2	2	2	1	1
1001	BACT.0323.01001	GCF_003815635.1	ASM381563v1	Chryseobacterium	shandongense	2	2	5	2	2	2	1	2	2	2	2	2	1	1
1004	BACT.0323.01004	GCF_003815835.1	ASM381583v1	Chryseobacterium	shandongense	2	2	5	2	2	2	1	2	2	2	2	2	1	1
93	BACT.0323.00093	GCF_000829375.1	ASM82937v1	Chryseobacterium	sp.	1	1	3	1	1	1	1	3	1	1	1	1	1	1
212	BACT.0323.00212	GCF_002216065.1	ASM221606v1	Chryseobacterium	sp.	1	1	2	1	1	1	1	1	1	1	1	1	1	1
342	BACT.0323.00342	GCF_003669035.1	ASM366903v1	Chryseobacterium	sp.	1	1	2	1	1	1	0	2	1	1	0	1	1	1
344	BACT.0323.00344	GCF_003692615.1	ASM369261v1	Chryseobacterium	sp.	0	0	0	0	0	0	0	0	0	0	0	0	0	0
350	BACT.0323.00350	GCF_003815655.1	ASM381565v1	Chryseobacterium	sp.	2	2	5	2	2	2	2	3	2	2	1	2	1	1
352	BACT.0323.00352	GCF_003815715.1	ASM381571v1	Chryseobacterium	sp.	1	1	3	1	1	1	1	3	1	1	1	1	1	1
464	BACT.0323.00464	GCF_011058315.1	ASM1105831v1	Chryseobacterium	sp.	0	0	0	0	0	0	0	0	0	0	0	0	0	0
479	BACT.0323.00479	GCF_012273575.1	ASM1227357v1	Chryseobacterium	sp.	0	0	0	0	0	0	0	0	0	0	0	0	0	0
508	BACT.0323.00508	GCF_014041915.1	ASM1404191v1	Chryseobacterium	sp.	0	0	0	0	0	0	0	0	0	0	0	0	0	0
587	BACT.0323.00587	GCF_016728765.1	ASM1672876v1	Chryseobacterium	sp.	1	1	3	1	1	1	1	1	1	1	0	1	0	0
636	BACT.0323.00636	GCF_018603435.1	ASM1860343v1	Chryseobacterium	sp.	1	1	2	1	1	1	1	1	1	1	1	1	1	1
637	BACT.0323.00637	GCF_018924625.1	ASM1892462v1	Chryseobacterium	sp.	1	1	3	1	1	1	1	2	1	1	1	1	1	1
653	BACT.0323.00653	GCF_019317325.1	ASM1931732v1	Chryseobacterium	sp.	1	1	3	1	1	1	1	1	1	1	1	1	1	1
713	BACT.0323.00713	GCF_020911865.1	ASM2091186v1	Chryseobacterium	sp.	2	2	2	2	2	2	1	2	2	2	2	2	1	1
755	BACT.0323.00755	GCF_022488405.1	ASM2248840v1	Chryseobacterium	sp.	1	1	2	1	1	1	1	2	1	1	1	1	1	1
820	BACT.0323.00820	GCF_024399315.1	ASM2439931v1	Chryseobacterium	sp.	1	1	3	1	1	1	1	1	1	1	1	1	1	1
886	BACT.0323.00886	GCF_025403485.1	ASM2540348v1	Chryseobacterium	sp.	1	1	2	1	1	1	1	2	1	1	1	1	1	1
890	BACT.0323.00890	GCF_025736815.1	ASM2573681v1	Chryseobacterium	sp.	2	2	5	2	2	1	1	2	2	1	2	1	1	1
960	BACT.0323.00960	GCF_903969135.1	CHRYMOREF3PV03	Chryseobacterium	sp.	1	1	3	1	1	1	1	1	1	1	1	1	1	1
986	BACT.0323.00986	GCF_001456155.1	ASM145615v1	Chryseobacterium	sp.	1	1	2	1	1	1	1	2	1	1	1	1	1	1
1002	BACT.0323.01002	GCF_003815675.1	ASM381567v1	Chryseobacterium	sp.	1	1	3	1	1	1	1	2	1	1	1	1	1	1
1013	BACT.0323.01013	GCF_007362475.1	ASM736247v1	Chryseobacterium	sp.	1	1	1	1	1	1	0	1	1	1	1	1	1	1
1015	BACT.0323.01015	GCF_008831505.1	ASM883150v1	Chryseobacterium	sp.	0	0	0	0	0	0	0	0	0	0	0	0	0	0
1042	BACT.0323.01042	GCF_019613955.1	ASM1961395v1	Chryseobacterium	sp.	1	1	2	1	1	1	0	1	1	1	1	1	1	1
1084	BACT.0323.01084	GCF_026314945.1	ASM2631494v1	Chryseobacterium	sp.	1	1	2	1	1	1	1	2	1	1	1	1	1	1
1112	BACT.0323.01112	GCF_022811665.1	ASM2281166v1	Chryseobacterium	sp.	0	0	0	0	0	0	0	0	0	0	0	0	0	0
760	BACT.0323.00760	GCF_022811685.1	ASM2281168v1	Chryseobacterium	suipulveris	0	0	0	0	0	0	0	0	0	0	0	0	0	0
951	BACT.0323.00951	GCF_900683625.1	56279_G01	Chryseobacterium	taihuense	1	1	3	1	1	1	1	1	1	1	0	1	0	0
365	BACT.0323.00365	GCF_003860545.1	ASM386054v1	Chryseobacterium	taklimakanense	0	0	0	0	0	0	0	0	0	0	0	0	0	0
934	BACT.0323.00934	GCF_900187185.1	50618_E01	Chryseobacterium	taklimakanense	1	1	1	1	1	1	1	2	1	1	1	1	1	1
1006	BACT.0323.01006	GCF_003860485.1	ASM386048v1	Chryseobacterium	taklimakanense	0	0	0	0	0	0	0	0	0	0	0	0	0	0
338	BACT.0323.00338	GCF_003589925.1	ASM358992v1	Chryseolinea	soli	0	0	0	0	0	0	0	0	0	0	0	0	0	0
961	BACT.0323.00961	GCF_907163105.1	CB-03_assembly	Cloacibacterium	caeni	0	0	0	0	0	0	0	0	0	0	0	0	0	0
962	BACT.0323.00962	GCF_907163125.1	CB-01_assembly	Cloacibacterium	caeni	0	0	0	0	0	0	0	0	0	0	0	0	0	0
366	BACT.0323.00366	GCF_003860565.1	ASM386056v1	Cloacibacterium	normanense	0	0	0	0	0	0	0	0	0	0	0	0	0	0
532	BACT.0323.00532	GCF_014295415.1	ASM1429541v1	Constantimarinum	furrinae	0	0	0	0	0	0	0	0	0	0	0	0	0	0
569	BACT.0323.00569	GCF_015097275.1	ASM1509727v1	Coprobacter	secundus	0	0	0	0	0	0	0	0	0	0	0	0	0	0
505	BACT.0323.00505	GCF_013402795.1	ASM1340279v1	Costertonia	aggregata	1	1	2	1	1	1	1	1	1	1	1	1	0	0
38	BACT.0323.00038	GCF_000196315.1	ASM19631v1	Croceibacter	atlanticus	0	0	0	0	0	0	0	0	0	0	0	0	0	0
536	BACT.0323.00536	GCF_014524565.1	ASM1452456v1	Croceimicrobium	hydrocarbonivorans	0	0	0	0	0	0	0	0	0	0	0	0	0	0
665	BACT.0323.00665	GCF_019740355.2	ASM1974035v2	Crocinitomix	sp.	0	0	0	0	0	0	0	0	0	0	0	0	0	0
568	BACT.0323.00568	GCF_014961145.1	ASM1496114v1	Cruoricaptor	ignavus	0	0	0	0	0	0	0	0	0	0	0	0	0	0
109	BACT.0323.00109	GCF_001050135.1	ASM105013v1	Cyclobacterium	amurskyense	0	0	0	0	0	0	0	0	0	0	0	0	0	0
44	BACT.0323.00044	GCF_000222485.1	ASM22248v1	Cyclobacterium	marinum	0	0	0	0	0	0	0	0	0	0	0	0	0	0
5	BACT.0323.00005	GCF_000014145.1	ASM1414v1	Cytophaga	hutchinsonii	0	0	0	0	0	0	0	0	0	0	0	0	0	0
152	BACT.0323.00152	GCF_001653755.1	ASM165375v1	Dokdonia	donghaensis	0	0	0	0	0	0	0	0	0	0	0	0	0	0
22	BACT.0323.00022	GCF_000152925.2	ASM15292v3	Dokdonia	sp.	0	0	0	0	0	0	0	0	0	0	0	0	0	0
41	BACT.0323.00041	GCF_000212355.1	ASM21235v1	Dokdonia	sp.	0	0	0	0	0	0	0	0	0	0	0	0	0	0
278	BACT.0323.00278	GCF_003095655.1	ASM309565v1	Dokdonia	sp.	0	0	0	0	0	0	0	0	0	0	0	0	0	0
460	BACT.0323.00460	GCF_010448835.1	ASM1044883v1	Draconibacterium	halophilum	0	0	0	0	0	0	0	0	0	0	0	0	0	0
74	BACT.0323.00074	GCF_000626635.1	ASM62663v1	Draconibacterium	orientale	0	0	0	0	0	0	0	0	0	0	0	0	0	0
387	BACT.0323.00387	GCF_005304985.1	ASM530498v1	Duncaniella	sp.	0	0	0	0	0	0	0	0	0	0	0	0	0	0
10	BACT.0323.00010	GCF_000023125.1	ASM2312v1	Dyadobacter	fermentans	1	1	1	1	1	1	1	1	1	1	0	0	0	0
602	BACT.0323.00602	GCF_016894445.1	ASM1689444v1	Dyadobacter	sandarakinus	1	1	1	1	1	1	1	1	1	1	0	0	0	0
769	BACT.0323.00769	GCF_022869785.1	ASM2286978v1	Dyadobacter	sp.	0	1	1	1	1	1	1	1	0	1	0	0	0	0
1043	BACT.0323.01043	GCF_019711195.1	ASM1971119v1	Dyadobacter	sp.	0	0	0	0	0	0	0	0	0	0	0	0	0	0
1061	BACT.0323.01061	GCF_023821985.2	ASM2382198v2	Dyadobacter	sp.	0	0	0	0	0	0	0	0	0	0	0	0	0	0
1062	BACT.0323.01062	GCF_023822005.2	ASM2382200v2	Dyadobacter	sp.	0	1	1	1	1	1	1	1	0	1	0	0	0	0
470	BACT.0323.00470	GCF_011299335.1	ASM1129933v1	Dysgonomonas	sp.	0	0	0	0	0	0	0	0	0	0	0	0	0	0
471	BACT.0323.00471	GCF_011299555.1	ASM1129955v1	Dysgonomonas	sp.	0	0	0	0	0	0	0	0	0	0	0	0	0	0
698	BACT.0323.00698	GCF_020463795.1	ASM2046379v1	Echinicola	marina	0	0	0	0	0	0	0	0	0	0	0	0	0	0
386	BACT.0323.00386	GCF_005281475.1	ASM528147v1	Echinicola	rosea	0	0	0	0	0	0	0	0	0	0	0	0	0	0
402	BACT.0323.00402	GCF_006575665.1	ASM657566v1	Echinicola	soli	0	0	0	0	0	0	0	0	0	0	0	0	0	0
573	BACT.0323.00573	GCF_015533855.1	ASM1553385v1	Echinicola	sp.	0	0	0	0	0	0	0	0	0	0	0	0	0	0
313	BACT.0323.00313	GCF_003260975.1	ASM326097v1	Echinicola	strongylocentroti	0	0	0	0	0	0	0	0	0	0	0	0	0	0
61	BACT.0323.00061	GCF_000325705.1	ASM32570v1	Echinicola	vietnamensis	0	0	0	0	0	0	0	0	0	0	0	0	0	0
49	BACT.0323.00049	GCF_000240095.2	ASM24009v3	Elizabethkingia	anophelis	1	1	2	1	1	1	1	1	1	1	1	1	1	1
71	BACT.0323.00071	GCF_000495935.2	ASM49593v2	Elizabethkingia	anophelis	1	1	3	1	1	1	1	2	1	1	1	1	1	1
107	BACT.0323.00107	GCF_001011675.1	ASM101167v1	Elizabethkingia	anophelis	1	1	2	1	1	1	1	1	1	1	1	1	1	1
145	BACT.0323.00145	GCF_001596175.2	ASM159617v2	Elizabethkingia	anophelis	1	1	2	1	1	1	1	1	1	1	1	1	1	1
146	BACT.0323.00146	GCF_001618465.2	ASM161846v2	Elizabethkingia	anophelis	1	1	2	1	1	1	1	1	1	1	1	1	1	1
147	BACT.0323.00147	GCF_001618505.2	ASM161850v2	Elizabethkingia	anophelis	1	1	2	1	1	1	1	1	1	1	1	1	1	1
148	BACT.0323.00148	GCF_001618545.2	ASM161854v2	Elizabethkingia	anophelis	1	1	2	1	1	1	1	1	1	1	1	1	1	1
191	BACT.0323.00191	GCF_002022025.1	ASM202202v1	Elizabethkingia	anophelis	1	1	2	1	1	1	1	1	1	1	1	1	1	1
192	BACT.0323.00192	GCF_002022045.1	ASM202204v1	Elizabethkingia	anophelis	1	1	2	1	1	1	1	1	1	1	1	1	1	1
193	BACT.0323.00193	GCF_002022065.1	ASM202206v1	Elizabethkingia	anophelis	1	1	2	1	1	1	1	1	1	1	1	1	1	1
197	BACT.0323.00197	GCF_002023235.2	ASM202323v2	Elizabethkingia	anophelis	1	1	2	1	1	1	1	1	1	1	1	1	1	1
198	BACT.0323.00198	GCF_002023665.2	ASM202366v2	Elizabethkingia	anophelis	1	1	2	1	1	1	1	1	1	1	1	1	1	1
200	BACT.0323.00200	GCF_002024825.1	ASM202482v1	Elizabethkingia	anophelis	1	1	2	1	1	1	1	1	1	1	1	1	1	1
218	BACT.0323.00218	GCF_002277995.2	ASM227799v2	Elizabethkingia	anophelis	1	1	2	1	1	1	1	1	1	1	1	1	1	1
232	BACT.0323.00232	GCF_002310515.1	ASM231051v1	Elizabethkingia	anophelis	1	1	2	1	1	1	1	1	1	1	1	1	1	1
233	BACT.0323.00233	GCF_002310535.1	ASM231053v1	Elizabethkingia	anophelis	1	1	2	1	1	1	1	1	1	1	1	1	1	1
267	BACT.0323.00267	GCF_002951395.1	ASM295139v1	Elizabethkingia	anophelis	1	1	3	1	1	1	1	2	1	1	1	1	1	1
268	BACT.0323.00268	GCF_002951455.1	ASM295145v1	Elizabethkingia	anophelis	1	1	3	1	1	1	1	2	1	1	1	1	1	1
432	BACT.0323.00432	GCF_009697265.1	ASM969726v1	Elizabethkingia	anophelis	1	1	2	1	1	1	1	1	1	1	1	1	1	1
446	BACT.0323.00446	GCF_009810215.1	ASM981021v1	Elizabethkingia	anophelis	1	1	3	1	1	1	1	2	1	1	1	1	1	1
538	BACT.0323.00538	GCF_014702245.1	ASM1470224v1	Elizabethkingia	anophelis	1	1	2	1	1	1	1	1	1	1	1	1	1	1
591	BACT.0323.00591	GCF_016838625.1	ASM1683862v1	Elizabethkingia	anophelis	1	1	2	1	1	1	1	1	1	1	1	1	1	1
745	BACT.0323.00745	GCF_022221405.1	ASM2222140v1	Elizabethkingia	anophelis	1	1	2	1	1	1	1	1	1	1	1	1	1	1
746	BACT.0323.00746	GCF_022221425.1	ASM2222142v1	Elizabethkingia	anophelis	1	1	2	1	1	1	1	1	1	1	1	1	1	1
747	BACT.0323.00747	GCF_022221445.1	ASM2222144v1	Elizabethkingia	anophelis	1	1	2	1	1	1	1	1	1	1	1	1	1	1
748	BACT.0323.00748	GCF_022221465.1	ASM2222146v1	Elizabethkingia	anophelis	1	1	2	1	1	1	1	1	1	1	1	1	1	1
749	BACT.0323.00749	GCF_022221485.1	ASM2222148v1	Elizabethkingia	anophelis	1	1	2	1	1	1	1	1	1	1	1	1	1	1
750	BACT.0323.00750	GCF_022221505.1	ASM2222150v1	Elizabethkingia	anophelis	1	1	2	1	1	1	1	1	1	1	1	1	1	1
797	BACT.0323.00797	GCF_024205025.1	ASM2420502v1	Elizabethkingia	anophelis	1	1	2	1	1	1	1	1	1	1	1	1	1	1
798	BACT.0323.00798	GCF_024205045.1	ASM2420504v1	Elizabethkingia	anophelis	1	1	2	1	1	1	1	1	1	1	1	1	1	1
799	BACT.0323.00799	GCF_024205065.1	ASM2420506v1	Elizabethkingia	anophelis	1	1	2	1	1	1	1	1	1	1	1	1	1	1
800	BACT.0323.00800	GCF_024205085.1	ASM2420508v1	Elizabethkingia	anophelis	1	1	2	1	1	1	1	1	1	1	1	1	1	1
801	BACT.0323.00801	GCF_024205105.1	ASM2420510v1	Elizabethkingia	anophelis	1	1	2	1	1	1	1	1	1	1	1	1	1	1
802	BACT.0323.00802	GCF_024205125.1	ASM2420512v1	Elizabethkingia	anophelis	1	1	2	1	1	1	1	1	1	1	1	1	1	1
803	BACT.0323.00803	GCF_024205145.1	ASM2420514v1	Elizabethkingia	anophelis	1	1	2	1	1	1	1	1	1	1	1	1	1	1
804	BACT.0323.00804	GCF_024205165.1	ASM2420516v1	Elizabethkingia	anophelis	1	1	2	1	1	1	1	1	1	1	1	1	1	1
805	BACT.0323.00805	GCF_024205185.1	ASM2420518v1	Elizabethkingia	anophelis	1	1	2	1	1	1	1	1	1	1	1	1	1	1
806	BACT.0323.00806	GCF_024205425.1	ASM2420542v1	Elizabethkingia	anophelis	1	1	2	1	1	1	1	1	1	1	1	1	1	1
807	BACT.0323.00807	GCF_024205445.1	ASM2420544v1	Elizabethkingia	anophelis	1	1	2	1	1	1	1	1	1	1	1	1	1	1
808	BACT.0323.00808	GCF_024205465.1	ASM2420546v1	Elizabethkingia	anophelis	1	1	2	1	1	1	1	1	1	1	1	1	1	1
809	BACT.0323.00809	GCF_024205485.1	ASM2420548v1	Elizabethkingia	anophelis	1	1	2	1	1	1	1	1	1	1	1	1	1	1
810	BACT.0323.00810	GCF_024205505.1	ASM2420550v1	Elizabethkingia	anophelis	1	1	2	1	1	1	1	1	1	1	1	1	1	1
811	BACT.0323.00811	GCF_024205525.1	ASM2420552v1	Elizabethkingia	anophelis	1	1	2	1	1	1	1	1	1	1	1	1	1	1
812	BACT.0323.00812	GCF_024205545.1	ASM2420554v1	Elizabethkingia	anophelis	1	1	2	1	1	1	1	1	1	1	1	1	1	1
813	BACT.0323.00813	GCF_024205565.1	ASM2420556v1	Elizabethkingia	anophelis	1	1	2	1	1	1	1	1	1	1	1	1	1	1
814	BACT.0323.00814	GCF_024205585.1	ASM2420558v1	Elizabethkingia	anophelis	1	1	2	1	1	1	1	1	1	1	1	1	1	1
815	BACT.0323.00815	GCF_024205605.1	ASM2420560v1	Elizabethkingia	anophelis	1	1	2	1	1	1	1	1	1	1	1	1	1	1
816	BACT.0323.00816	GCF_024205645.1	ASM2420564v1	Elizabethkingia	anophelis	1	1	2	1	1	1	1	1	1	1	1	1	1	1
887	BACT.0323.00887	GCF_025449135.1	ASM2544913v1	Elizabethkingia	anophelis	1	1	2	1	1	1	1	1	1	1	1	1	1	1
991	BACT.0323.00991	GCF_002022085.1	ASM202208v1	Elizabethkingia	anophelis	1	1	2	1	1	1	1	1	1	1	1	1	1	1
1063	BACT.0323.01063	GCF_024205625.1	ASM2420562v1	Elizabethkingia	anophelis	1	1	2	1	1	1	1	1	1	1	1	1	1	1
199	BACT.0323.00199	GCF_002024805.1	ASM202480v1	Elizabethkingia	bruuniana	1	1	2	1	1	1	1	1	1	1	1	1	1	1
407	BACT.0323.00407	GCF_007923145.1	ASM792314v1	Elizabethkingia	bruuniana	1	1	2	0	0	1	1	1	1	1	1	1	1	1
577	BACT.0323.00577	GCF_016599835.1	ASM1659983v1	Elizabethkingia	bruuniana	1	1	2	1	1	1	1	1	1	1	1	1	1	1
194	BACT.0323.00194	GCF_002022105.1	ASM202210v1	Elizabethkingia	meningoseptica	1	1	2	1	1	1	1	1	1	1	1	1	1	1
196	BACT.0323.00196	GCF_002022145.1	ASM202214v1	Elizabethkingia	meningoseptica	1	1	2	1	1	1	1	1	1	1	1	1	1	1
262	BACT.0323.00262	GCF_002887275.1	ASM288727v1	Elizabethkingia	meningoseptica	1	1	2	1	1	1	1	1	1	1	1	1	1	1
474	BACT.0323.00474	GCF_011612125.1	ASM1161212v1	Elizabethkingia	meningoseptica	1	1	2	1	1	1	1	1	1	1	1	1	1	1
937	BACT.0323.00937	GCF_900475375.1	42685_B01	Elizabethkingia	meningoseptica	1	1	2	1	1	1	1	1	1	1	1	1	1	1
101	BACT.0323.00101	GCF_000955665.1	ASM95566v1	Elizabethkingia	miricola	1	1	2	1	1	1	1	1	1	1	1	1	1	1
238	BACT.0323.00238	GCF_002557775.1	ASM255777v1	Elizabethkingia	miricola	1	1	2	1	1	1	1	1	1	1	1	1	1	1
455	BACT.0323.00455	GCF_009938095.1	ASM993809v1	Elizabethkingia	miricola	1	1	2	1	1	1	1	1	1	1	1	1	1	1
730	BACT.0323.00730	GCF_021431905.1	ASM2143190v1	Elizabethkingia	miricola	1	1	2	1	1	1	1	1	1	1	1	1	1	1
385	BACT.0323.00385	GCF_005234115.1	ASM523411v1	Elizabethkingia	sp.	1	1	2	1	1	1	1	1	1	1	1	1	1	1
391	BACT.0323.00391	GCF_006088815.1	ASM608881v1	Elizabethkingia	sp.	0	0	0	0	0	0	0	0	0	0	0	0	0	0
576	BACT.0323.00576	GCF_016598555.1	ASM1659855v1	Elizabethkingia	sp.	0	0	0	0	0	0	0	0	0	0	0	0	0	0
195	BACT.0323.00195	GCF_002022125.1	ASM202212v1	Elizabethkingia	ursingii	1	1	3	1	1	1	1	2	1	1	1	1	1	1
447	BACT.0323.00447	GCF_009834475.1	ASM983447v1	Empedobacter	brevis	0	0	0	0	0	0	0	0	0	0	0	0	0	0
1150	BACT.0323.01150	GCF_008705155.1	ASM870515v1	Empedobacter	brevis	0	0	0	0	0	0	0	0	0	0	0	0	0	0
1024	BACT.0323.01024	GCF_013488205.1	ASM1348820v1	Empedobacter	falsenii	1	1	1	1	1	1	1	1	1	1	1	1	1	1
1154	BACT.0323.01154	GCF_014621655.1	ASM1462165v1	Empedobacter	stercoris	0	0	0	0	0	0	0	0	0	0	0	0	0	0
1168	BACT.0323.01168	GCF_025244765.1	ASM2524476v1	Empedobacter	stercoris	0	0	0	0	0	0	0	0	0	0	0	0	0	0
1182	BACT.0323.01182	GCF_000263195.1	ASM26319v1	Emticicia	oligotrophica	0	0	0	0	0	0	0	0	0	0	0	0	0	0
795	BACT.0323.00795	GCF_024138715.1	ASM2413871v1	Emticicia	sp.	0	0	0	0	0	0	0	0	0	0	0	0	0	0
364	BACT.0323.00364	GCF_003860525.1	ASM386052v1	Epilithonimonas	vandammei	0	0	0	0	0	0	0	0	0	0	0	0	0	0
368	BACT.0323.00368	GCF_003860605.1	ASM386060v1	Epilithonimonas	vandammei	0	0	0	0	0	0	0	0	0	0	0	0	0	0
787	BACT.0323.00787	GCF_023278365.1	ASM2327836v1	Epilithonimonas	zeae	1	1	1	1	1	1	1	1	1	1	1	1	1	1
343	BACT.0323.00343	GCF_003687485.1	ASM368748v1	Euzebyella	marina	0	0	0	0	0	0	0	0	0	0	0	0	0	0
619	BACT.0323.00619	GCF_017948305.1	ASM1794830v1	Faecalibacter	bovis	0	0	0	0	0	0	0	0	0	0	0	0	0	0
680	BACT.0323.00680	GCF_020042285.1	ASM2004228v1	Ferruginibacter	albus	0	0	0	0	0	0	0	0	0	0	0	0	0	0
707	BACT.0323.00707	GCF_020783315.1	ASM2078331v1	Ferruginibacter	lapsinanis	0	0	0	0	0	0	0	0	0	0	0	0	0	0
205	BACT.0323.00205	GCF_002108455.1	ASM210845v1	Fibrella	sp.	1	1	1	1	1	1	1	1	1	1	1	1	1	1
236	BACT.0323.00236	GCF_002355595.1	F._lacunae_YT21-2	Filimonas	lacunae	2	2	4	2	2	2	2	1	2	2	1	2	2	1
728	BACT.0323.00728	GCF_021390175.1	ASM2139017v1	Flagellimonas	sp.	0	0	0	0	0	0	0	0	0	0	0	0	0	0
729	BACT.0323.00729	GCF_021390195.1	ASM2139019v1	Flagellimonas	sp.	0	0	0	0	0	0	0	0	0	0	0	0	0	0
1245	BACT.0323.01245	GCF_018736065.1	ASM1873606v1	Flammeovirga	kamogawensis	0	0	0	0	0	0	0	0	0	0	0	0	0	0
1235	BACT.0323.01235	GCF_003970675.1	ASM397067v1	Flammeovirga	pectinis	0	0	0	0	0	0	0	0	0	0	0	0	0	0
1233	BACT.0323.01233	GCF_001682195.2	ASM168219v2	Flammeovirga	sp.	0	0	0	0	0	0	0	0	0	0	0	0	0	0
1225	BACT.0323.01225	GCF_018736045.1	ASM1873604v1	Flammeovirga	yaeyamensis	0	0	0	0	0	0	0	0	0	0	0	0	0	0
73	BACT.0323.00073	GCF_000597885.1	ASM59788v1	Flammeovirgaceae	bacterium	0	0	0	0	0	0	0	0	0	0	0	0	0	0
634	BACT.0323.00634	GCF_018595675.2	ASM1859567v2	Flavihumibacter	fluminis	0	0	0	0	0	0	0	0	0	0	0	0	0	0
635	BACT.0323.00635	GCF_018595685.2	ASM1859568v2	Flavihumibacter	rivuli	0	0	0	0	0	0	0	0	0	0	0	0	0	0
409	BACT.0323.00409	GCF_007970805.1	ASM797080v1	Flavisolibacter	ginsenosidimutans	1	1	1	1	1	1	1	1	1	1	0	0	0	0
151	BACT.0323.00151	GCF_001644645.1	ASM164464v1	Flavisolibacter	tropicus	0	0	0	0	0	0	0	0	0	0	0	0	0	0
261	BACT.0323.00261	GCF_002886045.1	ASM288604v1	Flavivirga	eckloniae	0	0	0	0	0	0	0	0	0	0	0	0	0	0
13	BACT.0323.00013	GCF_000023725.1	ASM2372v1	Flavobacteriaceae	bacterium	0	0	0	0	0	0	0	0	0	0	0	0	0	0
175	BACT.0323.00175	GCF_001880285.1	ASM188028v1	Flavobacteriaceae	bacterium	0	0	0	0	0	0	0	0	0	0	0	0	0	0
329	BACT.0323.00329	GCF_003443635.1	ASM344363v1	Flavobacteriaceae	bacterium	0	0	0	0	0	0	0	0	0	0	0	0	0	0
279	BACT.0323.00279	GCF_003096035.1	ASM309603v1	Flavobacterium	album	0	0	0	0	0	0	0	0	0	0	0	0	0	0
415	BACT.0323.00415	GCF_008000935.1	ASM800093v1	Flavobacterium	alkalisoli	0	0	0	0	0	0	0	0	0	0	0	0	0	0
710	BACT.0323.00710	GCF_020885975.1	ASM2088597v1	Flavobacterium	ammonificans	0	0	0	0	0	0	0	0	0	0	0	0	0	0
712	BACT.0323.00712	GCF_020886115.1	ASM2088611v1	Flavobacterium	ammonificans	0	0	0	0	0	0	0	0	0	0	0	0	0	0
711	BACT.0323.00711	GCF_020886055.1	ASM2088605v1	Flavobacterium	ammoniigenes	0	0	0	0	0	0	0	0	0	0	0	0	0	0
162	BACT.0323.00162	GCF_001705175.1	ASM170517v1	Flavobacterium	anhuiense	0	0	0	0	0	0	0	0	0	0	0	0	0	0
339	BACT.0323.00339	GCF_003590565.1	ASM359056v1	Flavobacterium	anhuiense	0	0	0	0	0	0	0	0	0	0	0	0	0	0
788	BACT.0323.00788	GCF_023612075.1	ASM2361207v1	Flavobacterium	anhuiense	0	0	0	0	0	0	0	0	0	0	0	0	0	0
321	BACT.0323.00321	GCF_003344925.1	ASM334492v1	Flavobacterium	arcticum	0	0	0	0	0	0	0	0	0	0	0	0	0	0
779	BACT.0323.00779	GCF_023195775.1	ASM2319577v1	Flavobacterium	azooxidireducens	0	0	0	0	0	0	0	0	0	0	0	0	0	0
817	BACT.0323.00817	GCF_024271895.1	ASM2427189v1	Flavobacterium	bizetiae	1	1	2	1	0	1	1	1	1	1	0	1	1	0
980	BACT.0323.00980	GCF_000253275.1	ASM25327v1	Flavobacterium	branchiophilum	1	1	2	1	1	1	1	3	1	1	0	1	1	1
821	BACT.0323.00821	GCF_024496085.1	ASM2449608v1	Flavobacterium	cerinum	0	0	0	0	0	0	0	0	0	0	0	0	0	0
720	BACT.0323.00720	GCF_021172165.1	ASM2117216v1	Flavobacterium	channae	0	0	0	0	0	0	0	0	0	0	0	0	0	0
968	BACT.0323.00968	GCF_946903285.1	TRV642_V1	Flavobacterium	collinsii	0	0	0	0	0	0	0	0	0	0	0	0	0	0
48	BACT.0323.00048	GCF_000240075.2	ASM24007v2	Flavobacterium	columnare	1	1	2	1	1	1	1	1	1	1	0	1	0	0
141	BACT.0323.00141	GCF_001580475.1	ASM158047v1	Flavobacterium	columnare	1	1	2	1	1	1	1	1	1	1	0	1	0	0
157	BACT.0323.00157	GCF_001677395.1	ASM167739v1	Flavobacterium	columnare	1	1	2	1	1	1	1	1	1	1	0	1	0	0
180	BACT.0323.00180	GCF_001936395.1	ASM193639v1	Flavobacterium	columnare	1	1	2	1	1	1	1	1	1	1	0	1	0	0
543	BACT.0323.00543	GCF_014844255.1	ASM1484425v1	Flavobacterium	columnare	1	1	2	1	1	1	1	1	1	1	0	1	0	0
544	BACT.0323.00544	GCF_014844295.1	ASM1484429v1	Flavobacterium	columnare	1	1	2	1	1	1	1	1	1	1	0	1	0	0
545	BACT.0323.00545	GCF_014844315.1	ASM1484431v1	Flavobacterium	columnare	1	1	2	1	1	1	1	1	1	1	0	1	0	0
546	BACT.0323.00546	GCF_014844335.1	ASM1484433v1	Flavobacterium	columnare	1	1	2	1	1	1	1	1	1	1	0	1	0	0
547	BACT.0323.00547	GCF_014844355.1	ASM1484435v1	Flavobacterium	columnare	1	1	2	1	1	1	1	1	1	1	0	1	0	0
548	BACT.0323.00548	GCF_014844375.1	ASM1484437v1	Flavobacterium	columnare	1	1	2	1	1	1	1	1	1	1	0	1	0	0
549	BACT.0323.00549	GCF_014844395.1	ASM1484439v1	Flavobacterium	columnare	1	1	2	1	1	1	1	1	1	1	0	1	0	0
550	BACT.0323.00550	GCF_014844415.1	ASM1484441v1	Flavobacterium	columnare	1	1	2	1	1	1	1	1	1	1	0	1	0	0
551	BACT.0323.00551	GCF_014844435.1	ASM1484443v1	Flavobacterium	columnare	1	1	2	1	1	1	1	1	1	1	0	1	0	0
552	BACT.0323.00552	GCF_014844455.1	ASM1484445v1	Flavobacterium	columnare	1	1	2	1	1	1	1	1	1	1	0	1	0	0
553	BACT.0323.00553	GCF_014844475.1	ASM1484447v1	Flavobacterium	columnare	1	1	2	1	1	1	1	1	1	1	0	1	0	0
554	BACT.0323.00554	GCF_014844495.1	ASM1484449v1	Flavobacterium	columnare	1	1	2	1	1	1	1	1	1	1	0	1	0	0
555	BACT.0323.00555	GCF_014844515.1	ASM1484451v1	Flavobacterium	columnare	1	1	2	1	1	1	1	1	1	1	0	1	0	0
556	BACT.0323.00556	GCF_014844535.1	ASM1484453v1	Flavobacterium	columnare	1	1	2	1	1	1	1	1	1	1	0	1	0	0
557	BACT.0323.00557	GCF_014844555.1	ASM1484455v1	Flavobacterium	columnare	1	1	2	1	1	1	1	1	1	1	0	1	0	0
558	BACT.0323.00558	GCF_014844575.1	ASM1484457v1	Flavobacterium	columnare	1	1	2	1	1	1	1	1	1	1	0	1	0	0
559	BACT.0323.00559	GCF_014844595.1	ASM1484459v1	Flavobacterium	columnare	1	1	2	1	1	1	1	1	1	1	0	1	0	0
560	BACT.0323.00560	GCF_014844615.1	ASM1484461v1	Flavobacterium	columnare	1	1	2	1	1	1	1	1	1	1	0	1	0	0
561	BACT.0323.00561	GCF_014844635.1	ASM1484463v1	Flavobacterium	columnare	1	1	2	1	1	1	1	1	1	1	0	1	0	0
562	BACT.0323.00562	GCF_014844655.1	ASM1484465v1	Flavobacterium	columnare	1	1	2	1	1	1	1	1	1	1	0	1	0	0
563	BACT.0323.00563	GCF_014844675.1	ASM1484467v1	Flavobacterium	columnare	1	1	2	1	1	1	1	1	1	1	0	1	0	0
564	BACT.0323.00564	GCF_014844695.1	ASM1484469v1	Flavobacterium	columnare	1	1	2	1	1	1	1	1	1	1	0	1	0	0
565	BACT.0323.00565	GCF_014844735.1	ASM1484473v1	Flavobacterium	columnare	1	1	2	1	1	1	1	1	1	1	0	1	0	0
566	BACT.0323.00566	GCF_014844755.1	ASM1484475v1	Flavobacterium	columnare	1	1	2	1	1	1	1	1	1	1	0	1	0	0
567	BACT.0323.00567	GCF_014844775.1	ASM1484477v1	Flavobacterium	columnare	1	1	2	1	1	1	1	1	1	1	0	1	0	0
1208	BACT.0323.01208	GCF_002951025.1	ASM295102v1	Flavobacterium	columnare	1	1	2	1	1	1	1	1	1	1	0	1	0	0
172	BACT.0323.00172	GCF_001857965.1	ASM185796v1	Flavobacterium	commune	0	0	0	0	0	0	0	0	0	0	0	0	0	0
135	BACT.0323.00135	GCF_001534645.1	ASM153464v1	Flavobacterium	covae	1	1	2	1	1	1	1	1	1	1	0	1	0	0
150	BACT.0323.00150	GCF_001641185.1	ASM164118v1	Flavobacterium	covae	1	1	2	1	1	1	1	1	1	1	0	1	0	0
171	BACT.0323.00171	GCF_001831475.1	ASM183147v1	Flavobacterium	crassostreae	0	0	0	0	0	0	0	0	0	0	0	0	0	0
281	BACT.0323.00281	GCF_003122385.1	ASM312238v1	Flavobacterium	crocinum	1	1	2	1	1	1	1	1	1	1	0	1	1	0
719	BACT.0323.00719	GCF_021172145.1	ASM2117214v1	Flavobacterium	cyclinae	0	0	0	0	0	0	0	0	0	0	0	0	0	0
609	BACT.0323.00609	GCF_017352115.1	ASM1735211v1	Flavobacterium	endoglycinae	0	0	0	0	0	0	0	0	0	0	0	0	0	0
764	BACT.0323.00764	GCF_022836875.1	ASM2283687v1	Flavobacterium	enshiense	0	0	0	0	0	0	0	0	0	0	0	0	0	0
276	BACT.0323.00276	GCF_003076455.1	ASM307645v1	Flavobacterium	faecale	0	0	0	0	0	0	0	0	0	0	0	0	0	0
320	BACT.0323.00320	GCF_003312915.1	ASM331291v1	Flavobacterium	fluviale	0	0	0	0	0	0	0	0	0	0	0	0	0	0
170	BACT.0323.00170	GCF_001761465.1	ASM176146v1	Flavobacterium	gilvum	0	0	0	0	0	0	0	0	0	0	0	0	0	0
426	BACT.0323.00426	GCF_009363055.1	ASM936305v1	Flavobacterium	haoranii	0	0	0	0	0	0	0	0	0	0	0	0	0	0
67	BACT.0323.00067	GCF_000455605.1	GPTSA100-9	Flavobacterium	indicum	0	0	0	0	0	0	0	0	0	0	0	0	0	0
496	BACT.0323.00496	GCF_013389455.1	ASM1338945v1	Flavobacterium	inviolabile	0	0	0	0	0	0	0	0	0	0	0	0	0	0
6	BACT.0323.00006	GCF_000016645.1	ASM1664v1	Flavobacterium	johnsoniae	1	1	2	1	1	1	1	1	1	1	0	1	1	0
1052	BACT.0323.01052	GCF_021650975.2	ASM2165097v2	Flavobacterium	jumunjinense	1	1	2	1	1	1	1	2	1	1	0	2	1	0
277	BACT.0323.00277	GCF_003076475.1	ASM307647v1	Flavobacterium	kingsejongi	2	2	3	2	2	2	2	2	2	2	0	2	2	1
663	BACT.0323.00663	GCF_019613795.1	ASM1961379v1	Flavobacterium	litorale	0	0	0	0	0	0	0	0	0	0	0	0	0	0
275	BACT.0323.00275	GCF_003055625.1	ASM305562v1	Flavobacterium	magnum	0	0	0	0	0	0	0	0	0	0	0	0	0	0
377	BACT.0323.00377	GCF_004355225.1	ASM435522v1	Flavobacterium	nackdongense	0	0	0	0	0	0	0	0	0	0	0	0	0	0
421	BACT.0323.00421	GCF_008369745.1	ASM836974v1	Flavobacterium	nitrogenifigens	0	0	0	0	0	0	0	0	0	0	0	0	0	0
662	BACT.0323.00662	GCF_019565455.1	ASM1956545v1	Flavobacterium	oreochromis	0	0	0	0	0	0	0	0	0	0	0	0	0	0
280	BACT.0323.00280	GCF_003097535.1	ASM309753v1	Flavobacterium	pallidum	0	0	0	0	0	0	0	0	0	0	0	0	0	0
822	BACT.0323.00822	GCF_024499525.1	ASM2449952v1	Flavobacterium	panici	0	0	0	0	0	0	0	0	0	0	0	0	0	0
824	BACT.0323.00824	GCF_024638035.1	ASM2463803v1	Flavobacterium	plurextorum	0	0	0	0	0	0	0	0	0	0	0	0	0	0
20	BACT.0323.00020	GCF_000064305.2	ASM6430v2	Flavobacterium	psychrophilum	0	0	0	0	0	0	0	0	0	0	0	0	0	0
81	BACT.0323.00081	GCF_000739395.1	ASM73939v1	Flavobacterium	psychrophilum	0	0	0	0	0	0	0	0	0	0	0	0	0	0
85	BACT.0323.00085	GCF_000754365.1	ASM75436v1	Flavobacterium	psychrophilum	0	0	0	0	0	0	0	0	0	0	0	0	0	0
86	BACT.0323.00086	GCF_000754405.1	ASM75440v1	Flavobacterium	psychrophilum	0	0	0	0	0	0	0	0	0	0	0	0	0	0
88	BACT.0323.00088	GCF_000767095.1	ASM76709v1	Flavobacterium	psychrophilum	0	0	0	0	0	0	0	0	0	0	0	0	0	0
94	BACT.0323.00094	GCF_000831185.1	ASM83118v1	Flavobacterium	psychrophilum	0	0	0	0	0	0	0	0	0	0	0	0	0	0
95	BACT.0323.00095	GCF_000831205.1	ASM83120v1	Flavobacterium	psychrophilum	0	0	0	0	0	0	0	0	0	0	0	0	0	0
96	BACT.0323.00096	GCF_000831225.1	ASM83122v1	Flavobacterium	psychrophilum	0	0	0	0	0	0	0	0	0	0	0	0	0	0
127	BACT.0323.00127	GCF_001431805.1	ASM143180v1	Flavobacterium	psychrophilum	1	1	2	1	1	1	1	1	1	1	0	1	1	0
163	BACT.0323.00163	GCF_001708385.1	ASM170838v1	Flavobacterium	psychrophilum	1	1	2	1	1	1	1	1	1	1	0	1	1	0
434	BACT.0323.00434	GCF_009730675.1	ASM973067v1	Flavobacterium	psychrophilum	0	0	0	0	0	0	0	0	0	0	0	0	0	0
495	BACT.0323.00495	GCF_013343175.2	ASM1334317v2	Flavobacterium	psychrophilum	0	0	0	0	0	0	0	0	0	0	0	0	0	0
506	BACT.0323.00506	GCF_013457195.1	ASM1345719v1	Flavobacterium	psychrophilum	0	0	0	0	0	0	0	0	0	0	0	0	0	0
590	BACT.0323.00590	GCF_016803475.1	ASM1680347v1	Flavobacterium	psychrophilum	0	0	0	0	0	0	0	0	0	0	0	0	0	0
667	BACT.0323.00667	GCF_019774575.1	ASM1977457v1	Flavobacterium	psychrophilum	0	0	0	0	0	0	0	0	0	0	0	0	0	0
668	BACT.0323.00668	GCF_019774595.1	ASM1977459v1	Flavobacterium	psychrophilum	0	0	0	0	0	0	0	0	0	0	0	0	0	0
930	BACT.0323.00930	GCF_900130145.1	FpsyOSU-THCO2-90	Flavobacterium	psychrophilum	0	0	0	0	0	0	0	0	0	0	0	0	0	0
1021	BACT.0323.01021	GCF_013343195.2	ASM1334319v3	Flavobacterium	psychrophilum	0	0	0	0	0	0	0	0	0	0	0	0	0	0
1117	BACT.0323.01117	GCF_022982435.1	ASM2298243v1	Flavobacterium	psychrophilum	0	0	0	0	0	0	0	0	0	0	0	0	0	0
1118	BACT.0323.01118	GCF_023066175.1	ASM2306617v1	Flavobacterium	psychrophilum	0	0	0	0	0	0	0	0	0	0	0	0	0	0
1246	BACT.0323.01246	GCF_022982415.1	ASM2298241v1	Flavobacterium	psychrophilum	0	0	0	0	0	0	0	0	0	0	0	0	0	0
1249	BACT.0323.01249	GCF_023066195.1	ASM2306619v1	Flavobacterium	psychrophilum	0	0	0	0	0	0	0	0	0	0	0	0	0	0
381	BACT.0323.00381	GCF_004797125.1	ASM479712v1	Flavobacterium	sangjuense	0	0	0	0	0	0	0	0	0	0	0	0	0	0
775	BACT.0323.00775	GCF_023008245.1	ASM2300824v1	Flavobacterium	sediminilitoris	1	1	2	1	1	1	1	1	1	1	0	2	1	0
283	BACT.0323.00283	GCF_003148385.1	ASM314838v1	Flavobacterium	sediminis	0	0	0	0	0	0	0	0	0	0	0	0	0	0
190	BACT.0323.00190	GCF_002007065.3	ASM200706v3	Flavobacterium	sp.	0	0	0	0	0	0	0	0	0	0	0	0	0	0
326	BACT.0323.00326	GCF_003403075.1	ASM340307v1	Flavobacterium	sp.	0	0	0	0	0	0	0	0	0	0	0	0	0	0
341	BACT.0323.00341	GCF_003668995.1	ASM366899v1	Flavobacterium	sp.	1	1	1	1	1	1	1	1	1	1	0	1	1	1
466	BACT.0323.00466	GCF_011064265.1	ASM1106426v1	Flavobacterium	sp.	0	0	0	0	0	0	0	0	0	0	0	0	0	0
494	BACT.0323.00494	GCF_013284035.1	ASM1328403v1	Flavobacterium	sp.	0	0	0	0	0	0	0	0	0	0	0	0	0	0
497	BACT.0323.00497	GCF_013389595.1	ASM1338959v1	Flavobacterium	sp.	0	0	0	0	0	0	0	0	0	0	0	0	0	0
507	BACT.0323.00507	GCF_013874595.1	ASM1387459v1	Flavobacterium	sp.	0	0	0	0	0	0	0	0	0	0	0	0	0	0
542	BACT.0323.00542	GCF_014844035.1	ASM1484403v1	Flavobacterium	sp.	0	0	0	0	0	0	0	0	0	0	0	0	0	0
620	BACT.0323.00620	GCF_018080005.1	ASM1808000v1	Flavobacterium	sp.	0	0	0	0	0	0	0	0	0	0	0	0	0	0
664	BACT.0323.00664	GCF_019702945.1	ASM1970294v1	Flavobacterium	sp.	0	0	0	0	0	0	0	0	0	0	0	0	0	0
666	BACT.0323.00666	GCF_019774515.1	ASM1977451v1	Flavobacterium	sp.	0	0	0	0	0	0	0	0	0	0	0	0	0	0
714	BACT.0323.00714	GCF_020911885.1	ASM2091188v1	Flavobacterium	sp.	0	0	0	0	0	0	0	0	0	0	0	0	0	0
715	BACT.0323.00715	GCF_020911905.1	ASM2091190v1	Flavobacterium	sp.	1	1	2	1	1	1	1	1	1	1	0	1	1	0
716	BACT.0323.00716	GCF_020911925.1	ASM2091192v1	Flavobacterium	sp.	0	0	0	0	0	0	0	0	0	0	0	0	0	0
717	BACT.0323.00717	GCF_020911945.1	ASM2091194v1	Flavobacterium	sp.	0	0	0	0	0	0	0	0	0	0	0	0	0	0
756	BACT.0323.00756	GCF_022532105.1	ASM2253210v1	Flavobacterium	sp.	0	0	0	0	0	0	0	0	0	0	0	0	0	0
782	BACT.0323.00782	GCF_023272795.1	ASM2327279v1	Flavobacterium	sp.	1	1	2	1	1	1	1	1	1	1	0	1	1	0
786	BACT.0323.00786	GCF_023278045.1	ASM2327804v1	Flavobacterium	sp.	0	0	0	0	0	0	0	0	0	0	0	0	0	0
891	BACT.0323.00891	GCF_025919725.1	ASM2591972v1	Flavobacterium	sp.	0	0	0	0	0	0	0	0	0	0	0	0	0	0
892	BACT.0323.00892	GCF_025947025.1	ASM2594702v1	Flavobacterium	sp.	0	0	0	0	0	0	0	0	0	0	0	0	0	0
893	BACT.0323.00893	GCF_025947045.1	ASM2594704v1	Flavobacterium	sp.	0	0	0	0	0	0	0	0	0	0	0	0	0	0
894	BACT.0323.00894	GCF_025947065.1	ASM2594706v1	Flavobacterium	sp.	0	0	0	0	0	0	0	0	0	0	0	0	0	0
895	BACT.0323.00895	GCF_025947085.1	ASM2594708v1	Flavobacterium	sp.	1	1	2	1	1	1	1	1	1	1	0	2	0	0
896	BACT.0323.00896	GCF_025947125.1	ASM2594712v1	Flavobacterium	sp.	0	0	0	0	0	0	0	0	0	0	0	0	0	0
897	BACT.0323.00897	GCF_025947145.1	ASM2594714v1	Flavobacterium	sp.	0	0	0	0	0	0	0	0	0	0	0	0	0	0
898	BACT.0323.00898	GCF_025947165.1	ASM2594716v1	Flavobacterium	sp.	0	0	0	0	0	0	0	0	0	0	0	0	0	0
899	BACT.0323.00899	GCF_025947185.1	ASM2594718v1	Flavobacterium	sp.	1	1	2	1	1	1	1	1	1	1	0	1	1	0
900	BACT.0323.00900	GCF_025947225.1	ASM2594722v1	Flavobacterium	sp.	0	0	0	0	0	0	0	0	0	0	0	0	0	0
901	BACT.0323.00901	GCF_025947245.1	ASM2594724v1	Flavobacterium	sp.	0	0	0	0	0	0	0	0	0	0	0	0	0	0
902	BACT.0323.00902	GCF_025947265.1	ASM2594726v1	Flavobacterium	sp.	1	1	2	1	1	1	1	2	1	1	0	1	1	0
903	BACT.0323.00903	GCF_025947285.1	ASM2594728v1	Flavobacterium	sp.	0	0	0	0	0	0	0	0	0	0	0	0	0	0
904	BACT.0323.00904	GCF_025947305.1	ASM2594730v1	Flavobacterium	sp.	0	0	0	0	0	0	0	0	0	0	0	0	0	0
905	BACT.0323.00905	GCF_025947325.1	ASM2594732v1	Flavobacterium	sp.	1	1	2	1	1	1	1	1	1	1	0	2	1	0
906	BACT.0323.00906	GCF_025947345.1	ASM2594734v1	Flavobacterium	sp.	1	1	1	1	1	1	1	1	1	1	0	1	1	1
907	BACT.0323.00907	GCF_025947365.1	ASM2594736v1	Flavobacterium	sp.	1	1	2	1	1	1	1	2	1	1	0	1	1	1
908	BACT.0323.00908	GCF_025947385.1	ASM2594738v1	Flavobacterium	sp.	0	0	0	0	0	0	0	0	0	0	0	0	0	0
921	BACT.0323.00921	GCF_026870175.1	ASM2687017v1	Flavobacterium	sp.	1	1	1	1	0	1	1	1	1	0	0	1	1	1
922	BACT.0323.00922	GCF_027111095.1	ASM2711109v1	Flavobacterium	sp.	1	1	2	1	1	0	0	1	1	1	1	1	0	0
923	BACT.0323.00923	GCF_027111255.1	ASM2711125v1	Flavobacterium	sp.	1	1	2	1	1	1	1	1	1	1	0	1	1	0
924	BACT.0323.00924	GCF_027111355.1	ASM2711135v1	Flavobacterium	sp.	0	0	0	0	0	0	0	0	0	0	0	0	0	0
925	BACT.0323.00925	GCF_027474525.1	ASM2747452v1	Flavobacterium	sp.	0	0	0	0	0	0	0	0	0	0	0	0	0	0
1078	BACT.0323.01078	GCF_025252405.1	ASM2525240v1	Flavobacterium	sp.	0	0	0	0	0	0	0	0	0	0	0	0	0	0
1081	BACT.0323.01081	GCF_025947105.1	ASM2594710v1	Flavobacterium	sp.	1	1	2	1	1	1	1	2	1	1	0	2	1	0
1085	BACT.0323.01085	GCF_027111315.1	ASM2711131v1	Flavobacterium	sp.	0	0	0	0	0	0	0	0	0	0	0	0	0	0
1086	BACT.0323.01086	GCF_918731615.1	Flavobacterium_sp_CECT_9288_HGAP4_Prokka	Flavobacterium	sp.	0	0	0	0	0	0	0	0	0	0	0	0	0	0
1136	BACT.0323.01136	GCF_025947205.1	ASM2594720v1	Flavobacterium	sp.	0	0	0	0	0	0	0	0	0	0	0	0	0	0
37	BACT.0323.00037	GCF_000194605.1	ASM19460v1	Fluviicola	taffensis	0	0	0	0	0	0	0	0	0	0	0	0	0	0
406	BACT.0323.00406	GCF_007197735.1	ASM719773v1	Formosa	sediminum	0	0	0	0	0	0	0	0	0	0	0	0	0	0
166	BACT.0323.00166	GCF_001735715.1	ASM173571v1	Formosa	sp.	0	0	0	0	0	0	0	0	0	0	0	0	0	0
167	BACT.0323.00167	GCF_001735745.1	ASM173574v1	Formosa	sp.	0	0	0	0	0	0	0	0	0	0	0	0	0	0
443	BACT.0323.00443	GCF_009796865.1	ASM979686v1	Formosa	sp.	0	0	0	0	0	0	0	0	0	0	0	0	0	0
604	BACT.0323.00604	GCF_017068455.1	ASM1706845v1	Fulvivirga	lutea	0	0	0	0	0	0	0	0	0	0	0	0	0	0
725	BACT.0323.00725	GCF_021389935.1	ASM2138993v1	Fulvivirga	sp.	0	0	0	0	0	0	0	0	0	0	0	0	0	0
726	BACT.0323.00726	GCF_021389955.1	ASM2138995v1	Fulvivirga	sp.	1	1	3	1	1	1	1	1	1	1	0	1	1	0
727	BACT.0323.00727	GCF_021389975.1	ASM2138997v1	Fulvivirga	sp.	0	0	0	0	0	0	0	0	0	0	0	0	0	0
498	BACT.0323.00498	GCF_013391805.1	ASM1339180v1	Galbibacter	sp.	0	0	0	0	0	0	0	0	0	0	0	0	0	0
182	BACT.0323.00182	GCF_001951155.1	ASM195115v1	Gramella	flava	0	0	0	0	0	0	0	0	0	0	0	0	0	0
19	BACT.0323.00019	GCF_000060345.1	ASM6034v1	Gramella	forsetii	0	0	0	0	0	0	0	0	0	0	0	0	0	0
274	BACT.0323.00274	GCF_003024155.1	ASM302415v1	Gramella	fulva	0	0	0	0	0	0	0	0	0	0	0	0	0	0
176	BACT.0323.00176	GCF_001889005.1	ASM188900v1	Gramella	salexigens	0	0	0	0	0	0	0	0	0	0	0	0	0	0
655	BACT.0323.00655	GCF_019357415.1	ASM1935741v1	Gramella	sp.	0	0	0	0	0	0	0	0	0	0	0	0	0	0
1140	BACT.0323.01140	GCF_000212735.1	ASM21273v1	Haliscomenobacter	hydrossis	0	0	0	0	0	0	0	0	0	0	0	0	0	0
423	BACT.0323.00423	GCF_008728635.1	ASM872863v1	Hymenobacter	baengnokdamensis	0	0	0	0	0	0	0	0	0	0	0	0	0	0
449	BACT.0323.00449	GCF_009906935.1	ASM990693v1	Hymenobacter	busanensis	0	0	0	0	0	0	0	0	0	0	0	0	0	0
394	BACT.0323.00394	GCF_006337165.1	ASM633716v1	Hymenobacter	jejuensis	0	0	0	0	0	0	0	0	0	0	0	0	0	0
1187	BACT.0323.01187	GCF_022811645.1	ASM2281164v1	Hymenobacter	monticola	1	1	3	1	1	1	1	1	1	1	0	0	0	0
284	BACT.0323.00284	GCF_003149515.1	ASM314951v1	Hymenobacter	nivis	0	0	0	0	0	0	0	0	0	0	0	0	0	0
1146	BACT.0323.01146	GCF_003574965.1	ASM357496v1	Hymenobacter	oligotrophus	0	0	0	0	0	0	0	0	0	0	0	0	0	0
1091	BACT.0323.01091	GCF_001596155.1	ASM159615v1	Hymenobacter	psoromatis	0	0	0	0	0	0	0	0	0	0	0	0	0	0
1174	BACT.0323.01174	GCF_014489555.1	ASM1448955v1	Hymenobacter	qilianensis	0	0	0	0	0	0	0	0	0	0	0	0	0	0
1010	BACT.0323.01010	GCF_004355185.1	ASM435518v1	Hymenobacter	radiodurans	0	0	0	0	0	0	0	0	0	0	0	0	0	0
133	BACT.0323.00133	GCF_001507645.1	ASM150764v1	Hymenobacter	sedentarius	0	0	0	0	0	0	0	0	0	0	0	0	0	0
117	BACT.0323.00117	GCF_001280305.1	ASM128030v1	Hymenobacter	sp.	0	0	0	0	0	0	0	0	0	0	0	0	0	0
478	BACT.0323.00478	GCF_012273015.1	ASM1227301v1	Hymenobacter	sp.	0	0	0	0	0	0	0	0	0	0	0	0	0	0
490	BACT.0323.00490	GCF_013137895.1	ASM1313789v1	Hymenobacter	sp.	0	0	0	0	0	0	0	0	0	0	0	0	0	0
512	BACT.0323.00512	GCF_014250515.1	ASM1425051v1	Hymenobacter	sp.	0	0	0	0	0	0	0	0	0	0	0	0	0	0
770	BACT.0323.00770	GCF_022919135.1	ASM2291913v1	Hymenobacter	sp.	1	1	1	1	1	1	1	0	1	1	0	0	0	0
988	BACT.0323.00988	GCF_001562275.1	ASM156227v1	Hymenobacter	sp.	0	0	0	0	0	0	0	0	0	0	0	0	0	0
1012	BACT.0323.01012	GCF_006352025.1	ASM635202v1	Hymenobacter	sp.	1	1	1	1	1	1	1	1	1	1	0	0	0	0
1059	BACT.0323.01059	GCF_022919455.1	ASM2291945v1	Hymenobacter	sp.	0	0	0	0	0	0	0	0	0	0	0	0	0	0
1082	BACT.0323.01082	GCF_025979885.1	ASM2597988v1	Hymenobacter	sp.	1	1	1	1	1	1	1	1	1	1	0	0	0	0
1096	BACT.0323.01096	GCF_011305775.1	ASM1130577v1	Hymenobacter	sp.	0	0	0	0	0	0	0	0	0	0	0	0	0	0
1113	BACT.0323.01113	GCF_022919215.1	ASM2291921v1	Hymenobacter	sp.	1	1	2	1	1	1	1	0	1	1	0	0	0	0
1114	BACT.0323.01114	GCF_022919335.1	ASM2291933v1	Hymenobacter	sp.	0	0	0	0	0	0	0	0	0	0	0	0	0	0
1115	BACT.0323.01115	GCF_022921075.1	ASM2292107v1	Hymenobacter	sp.	0	0	0	0	0	0	0	0	0	0	0	0	0	0
1116	BACT.0323.01116	GCF_022921095.1	ASM2292109v1	Hymenobacter	sp.	0	0	0	0	0	0	0	0	0	0	0	0	0	0
1119	BACT.0323.01119	GCF_023101345.1	ASM2310134v1	Hymenobacter	sp.	0	0	0	0	0	0	0	0	0	0	0	0	0	0
1137	BACT.0323.01137	GCF_025979705.1	ASM2597970v1	Hymenobacter	sp.	0	0	0	0	0	0	0	0	0	0	0	0	0	0
1144	BACT.0323.01144	GCF_000737515.1	ASM73751v1	Hymenobacter	sp.	0	0	0	0	0	0	0	0	0	0	0	0	0	0
1151	BACT.0323.01151	GCF_013256425.1	ASM1325642v1	Hymenobacter	sp.	0	0	0	0	0	0	0	0	0	0	0	0	0	0
1152	BACT.0323.01152	GCF_013256625.1	ASM1325662v1	Hymenobacter	sp.	0	0	0	0	0	0	0	0	0	0	0	0	0	0
1244	BACT.0323.01244	GCF_000801315.1	ASM80131v1	Hymenobacter	sp.	0	0	0	0	0	0	0	0	0	0	0	0	0	0
1247	BACT.0323.01247	GCF_027359925.1	ASM2735992v1	Hymenobacter	sp.	0	0	0	0	0	0	0	0	0	0	0	0	0	0
1248	BACT.0323.01248	GCF_014217645.1	ASM1421764v1	Hymenobacter	sp.	0	0	0	0	0	0	0	0	0	0	0	0	0	0
1252	BACT.0323.01252	GCF_022921055.1	ASM2292105v1	Hymenobacter	sp.	1	1	1	1	0	1	1	0	1	1	0	0	0	0
1141	BACT.0323.01141	GCF_000576555.1	ASM57655v1	Hymenobacter	swuensis	0	0	0	0	0	0	0	0	0	0	0	0	0	0
1188	BACT.0323.01188	GCF_022827545.1	ASM2282754v1	Hymenobacter	tibetensis	1	1	1	1	1	1	1	1	1	1	0	0	0	0
1200	BACT.0323.01200	GCF_002369955.1	ASM236995v1	Ichthyobacterium	seriolicida	0	0	0	0	0	0	0	0	0	0	0	0	0	0
945	BACT.0323.00945	GCF_900637895.1	52700_G01	Kaistella	antarctica	1	1	1	1	1	1	1	1	1	1	1	1	1	1
367	BACT.0323.00367	GCF_003860585.1	ASM386058v1	Kaistella	carnis	1	1	3	1	1	1	0	1	1	1	1	1	1	1
363	BACT.0323.00363	GCF_003860505.1	ASM386050v1	Kaistella	daneshvariae	0	0	0	0	0	0	0	0	0	0	0	0	0	0
570	BACT.0323.00570	GCF_015191005.1	ASM1519100v1	Kaistella	flava	0	0	0	0	0	0	0	0	0	0	0	0	0	0
362	BACT.0323.00362	GCF_003816015.1	ASM381601v1	Kaistella	haifensis	0	0	0	0	0	0	0	0	0	0	0	0	0	0
947	BACT.0323.00947	GCF_900638245.1	56772_F02	Kaistella	jeonii	1	1	1	1	1	1	1	1	1	1	1	1	1	1
697	BACT.0323.00697	GCF_020410745.1	ASM2041074v1	Kaistella	sp.	0	0	0	0	0	0	0	0	0	0	0	0	0	0
733	BACT.0323.00733	GCF_021513235.1	ASM2151323v1	Kaistella	sp.	0	0	0	0	0	0	0	0	0	0	0	0	0	0
448	BACT.0323.00448	GCF_009901525.1	ASM990152v1	Kordia	antarctica	0	0	0	0	0	0	0	0	0	0	0	0	0	0
323	BACT.0323.00323	GCF_003352465.1	ASM335246v1	Kordia	sp.	0	0	0	0	0	0	0	0	0	0	0	0	0	0
237	BACT.0323.00237	GCF_002356295.1	ASM235629v1	Labilibaculum	antarcticum	1	1	2	1	1	1	1	1	1	1	0	1	0	0
510	BACT.0323.00510	GCF_014168535.1	ASM1416853v1	Lacibacter	sp.	0	0	0	0	0	0	0	0	0	0	0	0	0	0
40	BACT.0323.00040	GCF_000211855.2	ASM21185v3	Lacinutrix	sp.	1	1	3	1	1	1	1	2	1	1	0	1	1	0
259	BACT.0323.00259	GCF_002831665.1	ASM283166v1	Lacinutrix	sp.	0	0	0	0	0	0	0	0	0	0	0	0	0	0
593	BACT.0323.00593	GCF_016864015.1	ASM1686401v1	Lacinutrix	sp.	0	0	0	0	0	0	0	0	0	0	0	0	0	0
920	BACT.0323.00920	GCF_026625145.1	ASM2662514v1	Lacinutrix	sp.	0	0	0	0	0	0	0	0	0	0	0	0	0	0
185	BACT.0323.00185	GCF_001971745.1	ASM197174v1	Lacinutrix	venerupis	0	0	0	0	0	0	0	0	0	0	0	0	0	0
917	BACT.0323.00917	GCF_026248825.1	ASM2624882v1	Larkinella	insperata	0	0	0	0	0	0	0	0	0	0	0	0	0	0
732	BACT.0323.00732	GCF_021484805.1	ASM2148480v1	Larkinella	sp.	0	0	0	0	0	0	0	0	0	0	0	0	0	0
26	BACT.0323.00026	GCF_000166395.1	ASM16639v1	Leadbetterella	byssophila	0	0	0	0	0	0	0	0	0	0	0	0	0	0
693	BACT.0323.00693	GCF_020310025.1	ASM2031002v1	Leeuwenhoekiella	palythoae	0	0	0	0	0	0	0	0	0	0	0	0	0	0
475	BACT.0323.00475	GCF_011784865.1	ASM1178486v1	Leeuwenhoekiella	sp.	0	0	0	0	0	0	0	0	0	0	0	0	0	0
136	BACT.0323.00136	GCF_001543325.1	ASM154332v1	Lutibacter	profundi	0	0	0	0	0	0	0	0	0	0	0	0	0	0
753	BACT.0323.00753	GCF_022429565.1	ASM2242956v1	Lutibacter	sp.	0	0	0	0	0	0	0	0	0	0	0	0	0	0
754	BACT.0323.00754	GCF_022429645.1	ASM2242964v1	Lutibacter	sp.	0	0	0	0	0	0	0	0	0	0	0	0	0	0
384	BACT.0323.00384	GCF_005166025.1	ASM516602v1	Mangrovivirga	cuniculi	0	0	0	0	0	0	0	0	0	0	0	0	0	0
217	BACT.0323.00217	GCF_002269385.1	ASM226938v1	Maribacter	cobaltidurans	0	0	0	0	0	0	0	0	0	0	0	0	0	0
178	BACT.0323.00178	GCF_001913155.1	ASM191315v1	Maribacter	hydrothermalis	0	0	0	0	0	0	0	0	0	0	0	0	0	0
24	BACT.0323.00024	GCF_000153165.2	ASM15316v2	Maribacter	sp.	0	0	0	0	0	0	0	0	0	0	0	0	0	0
173	BACT.0323.00173	GCF_001865655.1	ASM186565v1	Maribacter	sp.	0	0	0	0	0	0	0	0	0	0	0	0	0	0
370	BACT.0323.00370	GCF_003970695.1	ASM397069v1	Maribacter	sp.	0	0	0	0	0	0	0	0	0	0	0	0	0	0
884	BACT.0323.00884	GCF_025244665.1	ASM2524466v1	Maribacter	sp.	0	0	0	0	0	0	0	0	0	0	0	0	0	0
438	BACT.0323.00438	GCF_009762775.1	ASM976277v1	Maribellus	comscasis	0	0	0	0	0	0	0	0	0	0	0	0	0	0
328	BACT.0323.00328	GCF_003425985.1	ASM342598v1	Mariniflexile	sp.	0	0	0	0	0	0	0	0	0	0	0	0	0	0
691	BACT.0323.00691	GCF_020149935.1	ASM2014993v1	Marinilongibacter	aquaticus	0	0	0	0	0	0	0	0	0	0	0	0	0	0
976	BACT.0323.00976	GCF_000183425.1	ASM18342v1	Marivirga	tractuosa	0	0	0	0	0	0	0	0	0	0	0	0	0	0
674	BACT.0323.00674	GCF_019904255.1	ASM1990425v1	Marixanthomonas	sp.	0	0	0	0	0	0	0	0	0	0	0	0	0	0
539	BACT.0323.00539	GCF_014764305.1	ASM1476430v1	Mesoflavibacter	profundi	0	0	0	0	0	0	0	0	0	0	0	0	0	0
272	BACT.0323.00272	GCF_003008415.2	ASM300841v2	Mesoflavibacter	sp.	0	0	0	0	0	0	0	0	0	0	0	0	0	0
273	BACT.0323.00273	GCF_003008475.2	ASM300847v2	Mesoflavibacter	sp.	0	0	0	0	0	0	0	0	0	0	0	0	0	0
673	BACT.0323.00673	GCF_019904215.1	ASM1990421v1	Mesoflavibacter	sp.	0	0	0	0	0	0	0	0	0	0	0	0	0	0
736	BACT.0323.00736	GCF_021596945.1	ASM2159694v1	Mongoliitalea	daihaiensis	0	0	0	0	0	0	0	0	0	0	0	0	0	0
337	BACT.0323.00337	GCF_003576455.2	ASM357645v2	Mucilaginibacter	celer	1	1	2	1	1	1	1	1	1	1	1	1	1	1
708	BACT.0323.00708	GCF_020783335.1	ASM2078333v1	Mucilaginibacter	daejeonensis	0	0	0	0	0	0	0	0	0	0	0	0	0	0
437	BACT.0323.00437	GCF_009754905.2	ASM975490v2	Mucilaginibacter	ginkgonis	0	0	0	0	0	0	0	0	0	0	0	0	0	0
410	BACT.0323.00410	GCF_007971025.1	ASM797102v1	Mucilaginibacter	ginsenosidivorans	0	0	0	0	0	0	0	0	0	0	0	0	0	0
413	BACT.0323.00413	GCF_007971525.1	ASM797152v1	Mucilaginibacter	ginsenosidivorax	0	0	0	0	0	0	0	0	0	0	0	0	0	0
318	BACT.0323.00318	GCF_003286435.2	ASM328643v2	Mucilaginibacter	gossypii	1	1	2	1	1	1	1	1	1	1	1	1	1	1
612	BACT.0323.00612	GCF_017569325.1	ASM1756932v1	Mucilaginibacter	gossypii	1	1	2	1	1	1	1	1	1	1	1	1	1	1
235	BACT.0323.00235	GCF_002355435.1	ASM235543v1	Mucilaginibacter	gotjawali	0	0	0	0	0	0	0	0	0	0	0	0	0	0
493	BACT.0323.00493	GCF_013283875.1	ASM1328387v1	Mucilaginibacter	mali	0	0	0	0	0	0	0	0	0	0	0	0	0	0
1019	BACT.0323.01019	GCF_012849215.1	ASM1284921v1	Mucilaginibacter	robiniae	1	1	2	1	1	1	1	1	1	1	1	1	1	1
316	BACT.0323.00316	GCF_003286415.2	ASM328641v2	Mucilaginibacter	rubeus	0	0	0	0	0	0	0	0	0	0	0	0	0	0
317	BACT.0323.00317	GCF_003286425.2	ASM328642v2	Mucilaginibacter	rubeus	1	1	2	1	1	1	1	1	1	1	1	1	1	1
613	BACT.0323.00613	GCF_017569345.1	ASM1756934v1	Mucilaginibacter	rubeus	1	1	2	1	1	1	1	1	1	1	1	1	1	1
614	BACT.0323.00614	GCF_017569365.1	ASM1756936v1	Mucilaginibacter	rubeus	1	1	2	1	1	1	1	1	1	1	1	1	1	1
615	BACT.0323.00615	GCF_017569385.1	ASM1756938v1	Mucilaginibacter	rubeus	1	1	2	1	1	1	1	1	1	1	1	1	1	1
616	BACT.0323.00616	GCF_017569405.1	ASM1756940v1	Mucilaginibacter	rubeus	1	1	2	1	1	1	1	1	1	1	1	1	1	1
617	BACT.0323.00617	GCF_017577205.1	ASM1757720v1	Mucilaginibacter	rubeus	1	1	2	1	1	1	1	1	1	1	1	1	1	1
457	BACT.0323.00457	GCF_010093045.1	ASM1009304v1	Mucilaginibacter	sp.	0	0	0	0	0	0	0	0	0	0	0	0	0	0
654	BACT.0323.00654	GCF_019331605.1	ASM1933160v1	Mucilaginibacter	sp.	1	1	2	1	1	1	1	1	1	1	1	1	1	1
761	BACT.0323.00761	GCF_022811725.1	ASM2281172v1	Mucilaginibacter	sp.	0	0	0	0	0	0	0	0	0	0	0	0	0	0
989	BACT.0323.00989	GCF_001596135.1	ASM159613v1	Mucilaginibacter	sp.	0	0	0	0	0	0	0	0	0	0	0	0	0	0
215	BACT.0323.00215	GCF_002257585.1	ASM225758v1	Mucilaginibacter	xinganensis	0	0	0	0	0	0	0	0	0	0	0	0	0	0
76	BACT.0323.00076	GCF_000723505.1	Mucivorans_M3_Nelson-Bomar-Fixed	Mucinivorans	hirudinis	0	0	0	0	0	0	0	0	0	0	0	0	0	0
160	BACT.0323.00160	GCF_001688845.2	ASM168884v2	Muribaculum	intestinale	0	0	0	0	0	0	0	0	0	0	0	0	0	0
694	BACT.0323.00694	GCF_020310045.1	ASM2031004v1	Muricauda	aquimarina	0	0	0	0	0	0	0	0	0	0	0	0	0	0
1060	BACT.0323.01060	GCF_023716465.1	ASM2371646v1	Muricauda	aquimarina	1	1	1	1	1	1	1	1	1	1	1	1	1	1
315	BACT.0323.00315	GCF_003269425.1	ASM326942v1	Muricauda	aurantiaca	0	0	0	0	0	0	0	0	0	0	0	0	0	0
102	BACT.0323.00102	GCF_000963865.1	ASM96386v1	Muricauda	lutaonensis	0	0	0	0	0	0	0	0	0	0	0	0	0	0
467	BACT.0323.00467	GCF_011068285.1	ASM1106828v1	Muricauda	oceani	0	0	0	0	0	0	0	0	0	0	0	0	0	0
45	BACT.0323.00045	GCF_000224085.1	ASM22408v1	Muricauda	ruestringensis	0	0	0	0	0	0	0	0	0	0	0	0	0	0
734	BACT.0323.00734	GCF_021534965.1	ASM2153496v1	Muricauda	sp.	0	0	0	0	0	0	0	0	0	0	0	0	0	0
776	BACT.0323.00776	GCF_023016285.1	ASM2301628v1	Muricauda	sp.	0	0	0	0	0	0	0	0	0	0	0	0	0	0
374	BACT.0323.00374	GCF_004139715.1	ASM413971v1	Muriicola	soli	0	0	0	0	0	0	0	0	0	0	0	0	0	0
1064	BACT.0323.01064	GCF_024722315.1	ASM2472231v1	Myroides	albus	0	0	0	0	0	0	0	0	0	0	0	0	0	0
439	BACT.0323.00439	GCF_009792295.1	ASM979229v1	Myroides	fluvii	1	1	1	1	1	1	1	1	1	1	1	1	1	1
987	BACT.0323.00987	GCF_001481655.1	ASM148165v1	Myroides	odoratimimus	0	0	0	0	0	0	0	0	0	0	0	0	0	0
1009	BACT.0323.01009	GCF_004337635.1	ASM433763v1	Myroides	odoratimimus	0	0	0	0	0	0	0	0	0	0	0	0	0	0
585	BACT.0323.00585	GCF_016726985.1	ASM1672698v1	Myroides	odoratus	1	1	1	1	1	1	1	1	1	1	1	1	1	1
586	BACT.0323.00586	GCF_016727005.1	ASM1672700v1	Myroides	odoratus	0	0	0	0	0	0	0	0	0	0	0	0	0	0
445	BACT.0323.00445	GCF_009799805.1	ASM979980v1	Myroides	phaeus	0	0	0	0	0	0	0	0	0	0	0	0	0	0
98	BACT.0323.00098	GCF_000833025.1	ASM83302v1	Myroides	profundi	1	1	1	1	1	1	1	1	1	1	1	1	1	1
90	BACT.0323.00090	GCF_000807225.1	ASM80722v1	Myroides	sp.	0	0	0	0	0	0	0	0	0	0	0	0	0	0
174	BACT.0323.00174	GCF_001865835.1	ASM186583v1	Myroides	sp.	0	0	0	0	0	0	0	0	0	0	0	0	0	0
823	BACT.0323.00823	GCF_024628805.1	ASM2462880v1	Myroides	sp.	0	0	0	0	0	0	0	0	0	0	0	0	0	0
153	BACT.0323.00153	GCF_001654455.1	ASM165445v1	Niabella	ginsenosidivorans	1	1	2	1	1	1	1	1	1	1	1	1	0	0
51	BACT.0323.00051	GCF_000243115.2	ASM24311v3	Niabella	soli	1	1	2	1	1	1	1	1	1	1	1	1	0	0
52	BACT.0323.00052	GCF_000246855.1	ASM24685v1	Niastella	koreensis	1	1	2	1	1	1	1	1	1	1	0	1	1	0
450	BACT.0323.00450	GCF_009913235.1	ASM991323v1	Nibribacter	ruber	0	0	0	0	0	0	0	0	0	0	0	0	0	0
64	BACT.0323.00064	GCF_000332115.1	ASM33211v1	Nonlabens	dokdonensis	0	0	0	0	0	0	0	0	0	0	0	0	0	0
369	BACT.0323.00369	GCF_003966335.1	ASM396633v1	Nonlabens	ponticola	0	0	0	0	0	0	0	0	0	0	0	0	0	0
126	BACT.0323.00126	GCF_001430865.1	ASM143086v1	Nonlabens	sp.	0	0	0	0	0	0	0	0	0	0	0	0	0	0
257	BACT.0323.00257	GCF_002831625.1	ASM283162v1	Nonlabens	sp.	0	0	0	0	0	0	0	0	0	0	0	0	0	0
476	BACT.0323.00476	GCF_011784885.1	ASM1178488v1	Nonlabens	sp.	0	0	0	0	0	0	0	0	0	0	0	0	0	0
483	BACT.0323.00483	GCF_012974865.1	ASM1297486v1	Nonlabens	sp.	0	0	0	0	0	0	0	0	0	0	0	0	0	0
206	BACT.0323.00206	GCF_002117085.1	ASM211708v1	Nonlabens	tegetincola	0	0	0	0	0	0	0	0	0	0	0	0	0	0
428	BACT.0323.00428	GCF_009498295.1	ASM949829v1	Oceanihabitans	sp.	0	0	0	0	0	0	0	0	0	0	0	0	0	0
32	BACT.0323.00032	GCF_000190535.1	ASM19053v1	Odoribacter	splanchnicus	0	0	0	0	0	0	0	0	0	0	0	0	0	0
933	BACT.0323.00933	GCF_900187175.1	51342_A02	Odoribacter	splanchnicus	0	0	0	0	0	0	0	0	0	0	0	0	0	0
419	BACT.0323.00419	GCF_008245145.1	ASM824514v1	Olivibacter	sp.	0	0	0	0	0	0	0	0	0	0	0	0	0	0
533	BACT.0323.00533	GCF_014334135.1	ASM1433413v1	Olivibacter	sp.	0	0	0	0	0	0	0	0	0	0	0	0	0	0
327	BACT.0323.00327	GCF_003410315.1	ASM341031v1	Olleya	aquimaris	1	1	5	1	1	1	1	1	1	1	0	1	1	0
258	BACT.0323.00258	GCF_002831645.1	ASM283164v1	Olleya	sp.	1	1	3	1	1	1	1	1	1	1	0	1	1	0
647	BACT.0323.00647	GCF_019278545.1	ASM1927854v1	Olleya	sp.	0	0	2	1	1	1	0	1	1	1	0	1	1	0
57	BACT.0323.00057	GCF_000265465.1	ASM26546v1	Ornithobacterium	rhinotracheale	0	0	0	0	0	0	0	0	0	0	0	0	0	0
87	BACT.0323.00087	GCF_000756505.1	ASM75650v1	Ornithobacterium	rhinotracheale	0	0	0	0	0	0	0	0	0	0	0	0	0	0
373	BACT.0323.00373	GCF_004088395.1	ASM408839v1	Ornithobacterium	rhinotracheale	1	1	3	1	1	1	1	1	1	1	0	1	0	0
762	BACT.0323.00762	GCF_022832855.1	ASM2283285v1	Ornithobacterium	rhinotracheale	0	0	0	0	0	0	0	0	0	0	0	0	0	0
763	BACT.0323.00763	GCF_022832875.1	ASM2283287v1	Ornithobacterium	rhinotracheale	0	0	0	0	0	0	0	0	0	0	0	0	0	0
825	BACT.0323.00825	GCF_024722395.1	ASM2472239v1	Ornithobacterium	rhinotracheale	0	0	0	0	0	0	0	0	0	0	0	0	0	0
1058	BACT.0323.01058	GCF_022832975.1	ASM2283297v1	Ornithobacterium	rhinotracheale	0	0	0	0	0	0	0	0	0	0	0	0	0	0
46	BACT.0323.00046	GCF_000236705.1	ASM23670v1	Owenweeksia	hongkongensis	0	0	0	0	0	0	0	0	0	0	0	0	0	0
27	BACT.0323.00027	GCF_000183135.1	ASM18313v1	Paludibacter	propionicigenes	0	0	0	0	0	0	0	0	0	0	0	0	0	0
411	BACT.0323.00411	GCF_007971225.1	ASM797122v1	Panacibacter	ginsenosidivorans	0	0	0	0	0	0	0	0	0	0	0	0	0	0
4	BACT.0323.00004	GCF_000012845.1	ASM1284v1	Parabacteroides	distasonis	0	0	0	0	0	0	0	0	0	0	0	0	0	0
392	BACT.0323.00392	GCF_006149185.1	ASM614918v1	Parabacteroides	distasonis	0	0	0	0	0	0	0	0	0	0	0	0	0	0
403	BACT.0323.00403	GCF_006739545.1	ASM673954v1	Parabacteroides	distasonis	1	1	2	1	1	1	1	1	1	1	1	1	1	1
482	BACT.0323.00482	GCF_012851305.1	ASM1285130v1	Parabacteroides	distasonis	0	0	0	0	0	0	0	0	0	0	0	0	0	0
492	BACT.0323.00492	GCF_013267615.1	ASM1326761v1	Parabacteroides	distasonis	0	0	0	0	0	0	0	0	0	0	0	0	0	0
597	BACT.0323.00597	GCF_016888905.1	ASM1688890v1	Parabacteroides	distasonis	0	0	0	0	0	0	0	0	0	0	0	0	0	0
630	BACT.0323.00630	GCF_018292145.1	ASM1829214v1	Parabacteroides	distasonis	1	1	4	1	1	1	1	1	1	1	1	1	1	1
705	BACT.0323.00705	GCF_020735945.1	ASM2073594v1	Parabacteroides	distasonis	0	0	0	0	0	0	0	0	0	0	0	0	0	0
831	BACT.0323.00831	GCF_024758245.1	ASM2475824v1	Parabacteroides	distasonis	1	1	4	1	1	1	1	1	1	1	1	1	1	1
841	BACT.0323.00841	GCF_024758965.1	ASM2475896v1	Parabacteroides	distasonis	0	0	0	0	0	0	0	0	0	0	0	0	0	0
952	BACT.0323.00952	GCF_900683725.1	Parabacteroides_distasonis_82G9	Parabacteroides	distasonis	0	0	0	0	0	0	0	0	0	0	0	0	0	0
1033	BACT.0323.01033	GCF_018279895.1	ASM1827989v1	Parabacteroides	distasonis	1	1	4	1	1	1	1	1	1	1	1	1	1	1
1034	BACT.0323.01034	GCF_018288975.1	ASM1828897v1	Parabacteroides	distasonis	1	1	5	1	1	1	1	1	1	1	1	1	1	1
1048	BACT.0323.01048	GCF_020091445.1	ASM2009144v1	Parabacteroides	distasonis	0	0	0	0	0	0	0	0	0	0	0	0	0	0
1068	BACT.0323.01068	GCF_024759425.1	ASM2475942v1	Parabacteroides	distasonis	0	0	0	0	0	0	0	0	0	0	0	0	0	0
1074	BACT.0323.01074	GCF_024759985.1	ASM2475998v1	Parabacteroides	distasonis	1	1	3	1	1	1	1	1	1	1	1	1	1	1
1075	BACT.0323.01075	GCF_024760045.1	ASM2476004v1	Parabacteroides	distasonis	0	0	0	0	0	0	0	0	0	0	0	0	0	0
1076	BACT.0323.01076	GCF_024760285.1	ASM2476028v1	Parabacteroides	distasonis	0	0	0	0	0	0	0	0	0	0	0	0	0	0
1102	BACT.0323.01102	GCF_018289335.1	ASM1828933v1	Parabacteroides	distasonis	0	0	0	0	0	0	0	0	0	0	0	0	0	0
1121	BACT.0323.01121	GCF_024758045.1	ASM2475804v1	Parabacteroides	distasonis	1	1	1	1	1	1	1	1	1	1	1	1	1	1
1122	BACT.0323.01122	GCF_024759485.1	ASM2475948v1	Parabacteroides	distasonis	1	1	3	1	1	1	1	1	1	1	1	1	1	1
1125	BACT.0323.01125	GCF_024759625.1	ASM2475962v1	Parabacteroides	distasonis	0	0	0	0	0	0	0	0	0	0	0	0	0	0
1126	BACT.0323.01126	GCF_024759645.1	ASM2475964v1	Parabacteroides	distasonis	0	0	0	0	0	0	0	0	0	0	0	0	0	0
1128	BACT.0323.01128	GCF_024759745.1	ASM2475974v1	Parabacteroides	distasonis	1	1	3	1	1	1	1	1	1	1	1	1	1	1
1164	BACT.0323.01164	GCF_024759585.1	ASM2475958v1	Parabacteroides	distasonis	1	1	5	0	1	1	1	1	1	1	1	1	1	1
1066	BACT.0323.01066	GCF_024759285.1	ASM2475928v1	Parabacteroides	faecis	0	0	0	0	0	0	0	0	0	0	0	0	0	0
618	BACT.0323.00618	GCF_017873595.1	ASM1787359v1	Parabacteroides	goldsteinii	0	0	0	0	0	0	0	0	0	0	0	0	0	0
1107	BACT.0323.01107	GCF_020091425.1	ASM2009142v1	Parabacteroides	goldsteinii	0	0	0	0	0	0	0	0	0	0	0	0	0	0
704	BACT.0323.00704	GCF_020735865.1	ASM2073586v1	Parabacteroides	johnsonii	0	0	0	0	0	0	0	0	0	0	0	0	0	0
879	BACT.0323.00879	GCF_025151045.1	ASM2515104v1	Parabacteroides	johnsonii	0	0	0	0	0	0	0	0	0	0	0	0	0	0
684	BACT.0323.00684	GCF_020091365.1	ASM2009136v1	Parabacteroides	merdae	0	0	0	0	0	0	0	0	0	0	0	0	0	0
702	BACT.0323.00702	GCF_020735605.1	ASM2073560v1	Parabacteroides	merdae	0	0	0	0	0	0	0	0	0	0	0	0	0	0
880	BACT.0323.00880	GCF_025151215.1	ASM2515121v1	Parabacteroides	merdae	0	0	0	0	0	0	0	0	0	0	0	0	0	0
1036	BACT.0323.01036	GCF_018289315.1	ASM1828931v1	Parabacteroides	merdae	1	1	5	1	1	1	1	1	1	1	1	1	1	1
216	BACT.0323.00216	GCF_002257605.1	ASM225760v1	Parabacteroides	sp.	1	1	2	1	1	1	1	1	1	1	1	1	1	1
334	BACT.0323.00334	GCF_003555545.1	ASM355554v1	Paraflavitalea	soli	0	0	0	0	0	0	0	0	0	0	0	0	0	0
953	BACT.0323.00953	GCF_900683745.1	Paraprevotella_xylaniphila_82A6	Paraprevotella	xylaniphila	0	0	0	0	0	0	0	0	0	0	0	0	0	0
963	BACT.0323.00963	GCF_907165195.1	Cryomorphaceae_CECT30217	Parvicella	tangerina	0	0	0	0	0	0	0	0	0	0	0	0	0	0
418	BACT.0323.00418	GCF_008195825.1	ASM819582v1	Pedobacter	aquae	0	0	0	0	0	0	0	0	0	0	0	0	0	0
143	BACT.0323.00143	GCF_001590605.1	ASM159060v1	Pedobacter	cryoconitis	1	1	4	1	1	1	1	1	1	1	1	1	1	1
574	BACT.0323.00574	GCF_015679185.1	ASM1567918v1	Pedobacter	endophyticus	0	0	0	0	0	0	0	0	0	0	0	0	0	0
241	BACT.0323.00241	GCF_002736205.1	ASM273620v1	Pedobacter	ginsengisoli	0	0	0	0	0	0	0	0	0	0	0	0	0	0
14	BACT.0323.00014	GCF_000023825.1	ASM2382v1	Pedobacter	heparinus	0	0	0	0	0	0	0	0	0	0	0	0	0	0
744	BACT.0323.00744	GCF_022200785.1	ASM2220078v1	Pedobacter	mucosus	0	0	0	0	0	0	0	0	0	0	0	0	0	0
537	BACT.0323.00537	GCF_014692875.1	ASM1469287v1	Pedobacter	riviphilus	1	1	4	1	1	1	1	2	1	1	1	1	1	1
535	BACT.0323.00535	GCF_014395225.1	ASM1439522v1	Pedobacter	roseus	1	1	2	1	1	1	1	1	1	1	1	1	1	1
939	BACT.0323.00939	GCF_900564155.1	PRJEB26455	Pedobacter	schmidteae	0	0	0	0	0	0	0	0	0	0	0	0	0	0
124	BACT.0323.00124	GCF_001412655.1	ASM141265v1	Pedobacter	sp.	0	0	0	0	0	0	0	0	0	0	0	0	0	0
388	BACT.0323.00388	GCF_005938645.2	ASM593864v2	Pedobacter	sp.	1	1	4	1	1	1	1	2	1	1	1	1	1	1
472	BACT.0323.00472	GCF_011303555.1	ASM1130355v1	Pedobacter	sp.	0	0	0	0	0	0	0	0	0	0	0	0	0	0
652	BACT.0323.00652	GCF_019317285.1	ASM1931728v1	Pedobacter	sp.	1	1	2	1	1	1	1	1	1	1	1	1	1	1
165	BACT.0323.00165	GCF_001721645.1	ASM172164v1	Pedobacter	steynii	1	1	1	1	1	1	1	1	1	1	1	1	1	1
1253	BACT.0323.01253	GCF_001308105.1	ASM130810v1	Persicobacter	sp.	0	0	0	0	0	0	0	0	0	0	0	0	0	0
928	BACT.0323.00928	GCF_900095795.1	E5A	Petrimonas	mucosa	0	0	0	0	0	0	0	0	0	0	0	0	0	0
436	BACT.0323.00436	GCF_009740285.1	ASM974028v1	Phnomibacter	ginsenosidimutans	0	0	0	0	0	0	0	0	0	0	0	0	0	0
598	BACT.0323.00598	GCF_016888945.1	ASM1688894v1	Phocaeicola	coprophilus	2	2	2	2	2	2	2	2	2	2	2	2	2	2
149	BACT.0323.00149	GCF_001640865.1	ASM164086v1	Phocaeicola	dorei	0	0	0	0	0	0	0	0	0	0	0	0	0	0
484	BACT.0323.00484	GCF_013009555.1	ASM1300955v1	Phocaeicola	dorei	1	1	5	1	1	1	1	1	1	1	1	1	1	1
485	BACT.0323.00485	GCF_013009675.1	ASM1300967v1	Phocaeicola	dorei	0	0	0	0	0	0	0	0	0	0	0	0	0	0
486	BACT.0323.00486	GCF_013009875.1	ASM1300987v1	Phocaeicola	dorei	0	0	0	0	0	0	0	0	0	0	0	0	0	0
487	BACT.0323.00487	GCF_013010095.1	ASM1301009v1	Phocaeicola	dorei	0	0	0	0	0	0	0	0	0	0	0	0	0	0
488	BACT.0323.00488	GCF_013010255.1	ASM1301025v1	Phocaeicola	dorei	0	0	0	0	0	0	0	0	0	0	0	0	0	0
489	BACT.0323.00489	GCF_013010365.1	ASM1301036v1	Phocaeicola	dorei	0	0	0	0	0	0	0	0	0	0	0	0	0	0
872	BACT.0323.00872	GCF_025146415.1	ASM2514641v1	Phocaeicola	dorei	1	1	5	1	1	1	1	1	1	1	1	1	1	1
959	BACT.0323.00959	GCF_902387545.1	UHGG_MGYG-HGUT-02478	Phocaeicola	dorei	0	0	0	0	0	0	0	0	0	0	0	0	0	0
1176	BACT.0323.01176	GCF_018292105.1	ASM1829210v1	Phocaeicola	dorei	1	1	5	1	1	1	1	1	1	1	1	1	1	1
1139	BACT.0323.01139	GCF_000190575.1	ASM19057v1	Phocaeicola	salanitronis	1	1	5	1	1	1	1	1	1	1	1	1	1	1
3	BACT.0323.00003	GCF_000012825.1	ASM1282v1	Phocaeicola	vulgatus	0	0	0	0	0	0	0	0	0	0	0	0	0	0
422	BACT.0323.00422	GCF_008728395.1	ASM872839v1	Phocaeicola	vulgatus	0	0	0	0	0	0	0	0	0	0	0	0	0	0
829	BACT.0323.00829	GCF_024758205.1	ASM2475820v1	Phocaeicola	vulgatus	0	0	0	0	0	0	0	0	0	0	0	0	0	0
1037	BACT.0323.01037	GCF_018289355.1	ASM1828935v1	Phocaeicola	vulgatus	1	1	5	1	1	1	1	1	1	1	1	1	1	1
1069	BACT.0323.01069	GCF_024759565.1	ASM2475956v1	Phocaeicola	vulgatus	0	0	0	0	0	0	0	0	0	0	0	0	0	0
1111	BACT.0323.01111	GCF_020885715.1	ASM2088571v1	Phocaeicola	vulgatus	0	0	0	0	0	0	0	0	0	0	0	0	0	0
1159	BACT.0323.01159	GCF_020091465.1	ASM2009146v1	Phocaeicola	vulgatus	0	0	0	0	0	0	0	0	0	0	0	0	0	0
1161	BACT.0323.01161	GCF_024022975.1	ASM2402297v1	Phocaeicola	vulgatus	0	0	0	0	0	0	0	0	0	0	0	0	0	0
1177	BACT.0323.01177	GCF_020885775.1	ASM2088577v1	Phocaeicola	vulgatus	0	0	0	0	0	0	0	0	0	0	0	0	0	0
1178	BACT.0323.01178	GCF_020885855.1	ASM2088585v1	Phocaeicola	vulgatus	0	0	0	0	0	0	0	0	0	0	0	0	0	0
610	BACT.0323.00610	GCF_017498485.1	ASM1749848v1	Polaribacter	batillariae	0	0	0	0	0	0	0	0	0	0	0	0	0	0
611	BACT.0323.00611	GCF_017569185.1	ASM1756918v1	Polaribacter	cellanae	0	0	0	0	0	0	0	0	0	0	0	0	0	0
819	BACT.0323.00819	GCF_024362345.1	ASM2436234v1	Polaribacter	dokdonensis	0	0	0	0	0	0	0	0	0	0	0	0	0	0
540	BACT.0323.00540	GCF_014784055.1	ASM1478405v1	Polaribacter	haliotis	0	0	0	0	0	0	0	0	0	0	0	0	0	0
679	BACT.0323.00679	GCF_019968605.1	ASM1996860v1	Polaribacter	litorisediminis	0	0	0	0	0	0	0	0	0	0	0	0	0	0
534	BACT.0323.00534	GCF_014352875.1	ASM1435287v1	Polaribacter	pectinis	0	0	0	0	0	0	0	0	0	0	0	0	0	0
187	BACT.0323.00187	GCF_001975665.1	ASM197566v1	Polaribacter	reichenbachii	0	0	0	0	0	0	0	0	0	0	0	0	0	0
23	BACT.0323.00023	GCF_000152945.2	ASM15294v2	Polaribacter	sp.	0	0	0	0	0	0	0	0	0	0	0	0	0	0
189	BACT.0323.00189	GCF_002005425.1	ASM200542v1	Polaribacter	sp.	0	0	0	0	0	0	0	0	0	0	0	0	0	0
260	BACT.0323.00260	GCF_002831685.1	ASM283168v1	Polaribacter	sp.	0	0	0	0	0	0	0	0	0	0	0	0	0	0
440	BACT.0323.00440	GCF_009796785.1	ASM979678v1	Polaribacter	sp.	0	0	0	0	0	0	0	0	0	0	0	0	0	0
592	BACT.0323.00592	GCF_016858305.2	ASM1685830v2	Polaribacter	sp.	0	0	0	0	0	0	0	0	0	0	0	0	0	0
640	BACT.0323.00640	GCF_019263805.1	ASM1926380v1	Polaribacter	sp.	0	0	0	0	0	0	0	0	0	0	0	0	0	0
644	BACT.0323.00644	GCF_019278485.1	ASM1927848v1	Polaribacter	sp.	0	0	0	0	0	0	0	0	0	0	0	0	0	0
645	BACT.0323.00645	GCF_019278505.1	ASM1927850v1	Polaribacter	sp.	0	0	0	0	0	0	0	0	0	0	0	0	0	0
646	BACT.0323.00646	GCF_019278525.1	ASM1927852v1	Polaribacter	sp.	0	0	0	0	0	0	0	0	0	0	0	0	0	0
865	BACT.0323.00865	GCF_024918935.1	ASM2491893v1	Polaribacter	undariae	0	0	0	0	0	0	0	0	0	0	0	0	0	0
169	BACT.0323.00169	GCF_001761365.1	ASM176136v1	Polaribacter	vadi	0	0	0	0	0	0	0	0	0	0	0	0	0	0
1000	BACT.0323.01000	GCF_003585765.1	ASM358576v1	Pontibacter	actiniarum	0	0	0	0	0	0	0	0	0	0	0	0	0	0
990	BACT.0323.00990	GCF_001611675.1	ASM161167v1	Pontibacter	akesuensis	0	0	0	0	0	0	0	0	0	0	0	0	0	0
105	BACT.0323.00105	GCF_000973725.1	ASM97372v1	Pontibacter	korlensis	0	0	0	0	0	0	0	0	0	0	0	0	0	0
456	BACT.0323.00456	GCF_010092985.1	ASM1009298v1	Pontibacter	pudoricolor	0	0	0	0	0	0	0	0	0	0	0	0	0	0
452	BACT.0323.00452	GCF_009931655.1	ASM993165v1	Pontibacter	russatus	0	0	0	0	0	0	0	0	0	0	0	0	0	0
1083	BACT.0323.01083	GCF_026278245.1	ASM2627824v1	Pontibacter	sp.	0	0	0	0	0	0	0	0	0	0	0	0	0	0
100	BACT.0323.00100	GCF_000953535.1	E5B	Porphyromonadaceae	bacterium	0	0	0	0	0	0	0	0	0	0	0	0	0	0
42	BACT.0323.00042	GCF_000212375.1	ASM21237v1	Porphyromonas	asaccharolytica	0	0	0	0	0	0	0	0	0	0	0	0	0	0
948	BACT.0323.00948	GCF_900638305.1	57043_C01	Porphyromonas	cangingivalis	0	0	0	0	0	0	0	0	0	0	0	0	0	0
938	BACT.0323.00938	GCF_900476255.1	53750_A02	Porphyromonas	crevioricanis	1	1	3	1	1	1	1	1	1	1	1	1	1	1
689	BACT.0323.00689	GCF_020097375.1	ASM2009737v1	Porphyromonas	endodontalis	1	1	3	1	1	1	1	2	1	1	1	1	1	1
1	BACT.0323.00001	GCF_000007585.1	ASM758v1	Porphyromonas	gingivalis	0	0	0	0	0	0	0	0	0	0	0	0	0	0
2	BACT.0323.00002	GCF_000010505.1	ASM1050v1	Porphyromonas	gingivalis	0	0	0	0	0	0	0	0	0	0	0	0	0	0
59	BACT.0323.00059	GCF_000270225.1	ASM27022v1	Porphyromonas	gingivalis	0	0	0	0	0	0	0	0	0	0	0	0	0	0
114	BACT.0323.00114	GCF_001263815.1	ASM126381v1	Porphyromonas	gingivalis	0	0	0	0	0	0	0	0	0	0	0	0	0	0
115	BACT.0323.00115	GCF_001274615.1	ASM127461v1	Porphyromonas	gingivalis	0	0	0	0	0	0	0	0	0	0	0	0	0	0
120	BACT.0323.00120	GCF_001314265.1	ASM131426v1	Porphyromonas	gingivalis	0	0	0	0	0	0	0	0	0	0	0	0	0	0
129	BACT.0323.00129	GCF_001444325.1	ASM144432v1	Porphyromonas	gingivalis	0	0	0	0	0	0	0	0	0	0	0	0	0	0
242	BACT.0323.00242	GCF_002753935.1	ASM275393v1	Porphyromonas	gingivalis	0	0	0	0	0	0	0	0	0	0	0	0	0	0
243	BACT.0323.00243	GCF_002753955.1	ASM275395v1	Porphyromonas	gingivalis	0	0	0	0	0	0	0	0	0	0	0	0	0	0
244	BACT.0323.00244	GCF_002753975.1	ASM275397v1	Porphyromonas	gingivalis	0	0	0	0	0	0	0	0	0	0	0	0	0	0
245	BACT.0323.00245	GCF_002754015.1	ASM275401v1	Porphyromonas	gingivalis	0	0	0	0	0	0	0	0	0	0	0	0	0	0
246	BACT.0323.00246	GCF_002754035.1	ASM275403v1	Porphyromonas	gingivalis	1	1	5	1	1	1	1	1	1	1	1	1	1	1
247	BACT.0323.00247	GCF_002754055.1	ASM275405v1	Porphyromonas	gingivalis	0	0	0	0	0	0	0	0	0	0	0	0	0	0
248	BACT.0323.00248	GCF_002754075.1	ASM275407v1	Porphyromonas	gingivalis	0	0	0	0	0	0	0	0	0	0	0	0	0	0
249	BACT.0323.00249	GCF_002754095.1	ASM275409v1	Porphyromonas	gingivalis	0	0	0	0	0	0	0	0	0	0	0	0	0	0
250	BACT.0323.00250	GCF_002754115.1	ASM275411v1	Porphyromonas	gingivalis	0	0	0	0	0	0	0	0	0	0	0	0	0	0
251	BACT.0323.00251	GCF_002754135.1	ASM275413v1	Porphyromonas	gingivalis	1	1	3	1	1	1	1	1	1	1	1	1	1	1
252	BACT.0323.00252	GCF_002754155.1	ASM275415v1	Porphyromonas	gingivalis	1	1	5	1	1	1	1	1	1	1	1	1	1	1
263	BACT.0323.00263	GCF_002892555.1	ASM289255v1	Porphyromonas	gingivalis	0	0	0	0	0	0	0	0	0	0	0	0	0	0
264	BACT.0323.00264	GCF_002892575.1	ASM289257v1	Porphyromonas	gingivalis	0	0	0	0	0	0	0	0	0	0	0	0	0	0
265	BACT.0323.00265	GCF_002892595.1	ASM289259v1	Porphyromonas	gingivalis	0	0	0	0	0	0	0	0	0	0	0	0	0	0
624	BACT.0323.00624	GCF_018141745.1	ASM1814174v1	Porphyromonas	gingivalis	0	0	0	0	0	0	0	0	0	0	0	0	0	0
625	BACT.0323.00625	GCF_018141765.1	ASM1814176v1	Porphyromonas	gingivalis	0	0	0	0	0	0	0	0	0	0	0	0	0	0
626	BACT.0323.00626	GCF_018141805.1	ASM1814180v1	Porphyromonas	gingivalis	0	0	0	0	0	0	0	0	0	0	0	0	0	0
791	BACT.0323.00791	GCF_023822425.1	ASM2382242v1	Porphyromonas	gingivalis	0	0	0	0	0	0	0	0	0	0	0	0	0	0
792	BACT.0323.00792	GCF_023822445.1	ASM2382244v1	Porphyromonas	gingivalis	0	0	0	0	0	0	0	0	0	0	0	0	0	0
793	BACT.0323.00793	GCF_023822465.1	ASM2382246v1	Porphyromonas	gingivalis	0	0	0	0	0	0	0	0	0	0	0	0	0	0
765	BACT.0323.00765	GCF_022845615.1	ASM2284561v1	Porphyromonas	somerae	0	0	0	0	0	0	0	0	0	0	0	0	0	0
621	BACT.0323.00621	GCF_018127745.1	ASM1812774v1	Porphyromonas	sp.	0	0	0	0	0	0	0	0	0	0	0	0	0	0
1229	BACT.0323.01229	GCF_022024195.1	ASM2202419v1	Prevotella	bryantii	0	0	0	0	0	0	0	0	0	0	0	0	0	0
1230	BACT.0323.01230	GCF_022024215.1	ASM2202421v1	Prevotella	bryantii	0	0	0	0	0	0	0	0	0	0	0	0	0	0
1231	BACT.0323.01231	GCF_022024235.1	ASM2202423v1	Prevotella	bryantii	0	0	0	0	0	0	0	0	0	0	0	0	0	0
1232	BACT.0323.01232	GCF_022024255.1	ASM2202425v1	Prevotella	bryantii	0	0	0	0	0	0	0	0	0	0	0	0	0	0
701	BACT.0323.00701	GCF_020735565.1	ASM2073556v1	Prevotella	buccalis	1	1	1	1	1	1	1	1	1	1	1	1	1	1
881	BACT.0323.00881	GCF_025151385.1	ASM2515138v1	Prevotella	buccalis	1	1	1	1	1	1	1	1	1	1	1	1	1	1
882	BACT.0323.00882	GCF_025151535.1	ASM2515153v1	Prevotella	copri	0	0	0	0	0	0	0	0	0	0	0	0	0	0
1110	BACT.0323.01110	GCF_020735445.1	ASM2073544v1	Prevotella	copri	0	0	0	0	0	0	0	0	0	0	0	0	0	0
1243	BACT.0323.01243	GCF_000242335.1	ASM24233v3	Prevotella	dentalis	0	0	0	0	0	0	0	0	0	0	0	0	0	0
36	BACT.0323.00036	GCF_000193395.1	ASM19339v1	Prevotella	denticola	0	0	0	0	0	0	0	0	0	0	0	0	0	0
623	BACT.0323.00623	GCF_018128185.1	ASM1812818v1	Prevotella	denticola	1	1	3	1	1	1	1	3	1	1	1	1	1	1
1210	BACT.0323.01210	GCF_003515045.1	ASM351504v1	Prevotella	denticola	1	1	2	1	1	1	1	3	1	1	1	1	1	1
1224	BACT.0323.01224	GCF_018128165.1	ASM1812816v1	Prevotella	denticola	0	0	0	0	0	0	0	0	0	0	0	0	0	0
1242	BACT.0323.01242	GCF_018128205.1	ASM1812820v1	Prevotella	denticola	0	0	0	0	0	0	0	0	0	0	0	0	0	0
130	BACT.0323.00130	GCF_001444445.1	ASM144444v1	Prevotella	enoeca	0	0	0	0	0	0	0	0	0	0	0	0	0	0
1194	BACT.0323.01194	GCF_001262015.1	ASM126201v1	Prevotella	fusca	1	1	1	1	1	1	1	1	1	1	1	1	1	1
1223	BACT.0323.01223	GCF_018128145.1	ASM1812814v1	Prevotella	fusca	1	1	1	1	1	1	1	1	1	1	1	1	1	1
608	BACT.0323.00608	GCF_017347605.1	ASM1734760v1	Prevotella	herbatica	0	0	0	0	0	0	0	0	0	0	0	0	0	0
1222	BACT.0323.01222	GCF_018128125.1	ASM1812812v1	Prevotella	histicola	0	0	0	0	0	0	0	0	0	0	0	0	0	0
253	BACT.0323.00253	GCF_002763535.1	ASM276353v1	Prevotella	intermedia	1	1	2	1	1	1	1	2	1	1	1	1	1	1
254	BACT.0323.00254	GCF_002763575.1	ASM276357v1	Prevotella	intermedia	1	1	1	1	1	1	1	1	1	1	1	1	1	1
1193	BACT.0323.01193	GCF_000261025.1	ASM26102v1	Prevotella	intermedia	1	1	2	1	1	1	1	2	1	1	1	1	1	1
1195	BACT.0323.01195	GCF_001548195.1	ASM154819v1	Prevotella	intermedia	1	1	2	1	1	1	1	2	1	1	1	1	1	1
1196	BACT.0323.01196	GCF_001953935.1	ASM195393v1	Prevotella	intermedia	1	1	2	1	1	1	1	2	1	1	1	1	1	1
1197	BACT.0323.01197	GCF_001953955.1	ASM195395v1	Prevotella	intermedia	0	0	0	0	0	0	0	0	0	0	0	0	0	0
1199	BACT.0323.01199	GCF_002355195.1	ASM235519v1	Prevotella	intermedia	1	1	2	1	1	1	1	2	1	1	1	1	1	1
1201	BACT.0323.01201	GCF_002763715.1	ASM276371v1	Prevotella	intermedia	1	1	2	1	1	1	1	2	1	1	1	1	1	1
1202	BACT.0323.01202	GCF_002763745.1	ASM276374v1	Prevotella	intermedia	1	1	2	1	1	1	1	2	1	1	1	1	1	1
1203	BACT.0323.01203	GCF_002763785.1	ASM276378v1	Prevotella	intermedia	0	0	0	0	0	0	0	0	0	0	0	0	0	0
1204	BACT.0323.01204	GCF_002763845.1	ASM276384v1	Prevotella	intermedia	1	1	2	1	1	1	1	2	1	1	1	1	1	1
1205	BACT.0323.01205	GCF_002763955.1	ASM276395v1	Prevotella	intermedia	1	1	2	1	1	1	1	2	1	1	1	1	1	1
1206	BACT.0323.01206	GCF_002763975.1	ASM276397v1	Prevotella	intermedia	1	1	2	1	1	1	1	2	1	1	1	1	1	1
1209	BACT.0323.01209	GCF_003265025.1	ASM326502v1	Prevotella	intermedia	1	1	2	1	1	1	1	2	1	1	1	1	1	1
1207	BACT.0323.01207	GCF_002849795.1	ASM284979v1	Prevotella	jejuni	1	1	1	1	1	1	1	2	1	1	1	1	1	1
1220	BACT.0323.01220	GCF_018128085.1	ASM1812808v1	Prevotella	jejuni	1	1	1	1	1	1	1	1	1	1	1	1	1	1
1221	BACT.0323.01221	GCF_018128105.1	ASM1812810v1	Prevotella	jejuni	1	1	0	1	1	1	1	0	1	1	1	1	1	1
1191	BACT.0323.01191	GCF_000144405.1	ASM14440v1	Prevotella	melaninogenica	0	0	0	0	0	0	0	0	0	0	0	0	0	0
1198	BACT.0323.01198	GCF_002208725.2	ASM220872v2	Prevotella	melaninogenica	0	0	0	0	0	0	0	0	0	0	0	0	0	0
1211	BACT.0323.01211	GCF_013267595.1	ASM1326759v1	Prevotella	melaninogenica	1	1	1	1	1	1	1	1	1	1	1	1	1	1
1213	BACT.0323.01213	GCF_018127885.1	ASM1812788v1	Prevotella	melaninogenica	1	1	1	1	1	1	1	1	1	1	1	1	1	1
1214	BACT.0323.01214	GCF_018127905.1	ASM1812790v1	Prevotella	melaninogenica	1	1	1	1	1	1	1	1	1	1	1	1	1	1
1215	BACT.0323.01215	GCF_018127925.1	ASM1812792v1	Prevotella	melaninogenica	0	0	0	0	0	0	0	0	0	0	0	0	0	0
1216	BACT.0323.01216	GCF_018127965.1	ASM1812796v1	Prevotella	melaninogenica	1	1	1	1	0	1	1	5	1	1	1	1	1	1
1218	BACT.0323.01218	GCF_018128045.1	ASM1812804v1	Prevotella	melaninogenica	1	1	3	1	1	1	1	3	1	1	1	1	1	1
1219	BACT.0323.01219	GCF_018128065.1	ASM1812806v1	Prevotella	melaninogenica	0	0	0	0	0	0	0	0	0	0	0	0	0	0
1227	BACT.0323.01227	GCF_020735785.1	ASM2073578v1	Prevotella	melaninogenica	0	0	0	0	0	0	0	0	0	0	0	0	0	0
1228	BACT.0323.01228	GCF_020735905.1	ASM2073590v1	Prevotella	melaninogenica	1	1	1	1	1	1	1	2	1	1	1	1	1	1
1234	BACT.0323.01234	GCF_003609775.1	ASM360977v1	Prevotella	melaninogenica	1	1	1	2	1	1	1	3	1	1	1	1	1	1
1240	BACT.0323.01240	GCF_018127945.1	ASM1812794v1	Prevotella	melaninogenica	1	1	1	1	1	1	1	1	1	1	1	1	1	1
1241	BACT.0323.01241	GCF_018128005.1	ASM1812800v1	Prevotella	melaninogenica	1	1	1	1	1	1	1	2	1	1	1	1	1	1
1217	BACT.0323.01217	GCF_018127985.1	ASM1812798v1	Prevotella	multiformis	0	0	0	0	0	0	0	0	0	0	0	0	0	0
1212	BACT.0323.01212	GCF_018127845.1	ASM1812784v1	Prevotella	nigrescens	0	0	0	0	0	0	0	0	0	0	0	0	0	0
1226	BACT.0323.01226	GCF_019930605.1	ASM1993060v1	Prevotella	nigrescens	0	0	0	0	0	0	0	0	0	0	0	0	0	0
1238	BACT.0323.01238	GCF_018127825.1	ASM1812782v1	Prevotella	nigrescens	0	0	0	0	0	0	0	0	0	0	0	0	0	0
1239	BACT.0323.01239	GCF_018127865.1	ASM1812786v1	Prevotella	nigrescens	0	0	0	0	0	0	0	0	0	0	0	0	0	0
942	BACT.0323.00942	GCF_900637655.1	52295_B01	Prevotella	oris	1	1	1	1	1	1	1	1	1	1	1	1	1	1
18	BACT.0323.00018	GCF_000025925.1	ASM2592v1	Prevotella	ruminicola	0	0	0	0	0	0	0	0	0	0	0	0	0	0
633	BACT.0323.00633	GCF_018389405.1	ASM1838940v1	Prevotella	ruminicola	0	0	0	0	0	0	0	0	0	0	0	0	0	0
1237	BACT.0323.01237	GCF_018127785.1	ASM1812778v1	Prevotella	scopos	0	0	0	0	0	0	0	0	0	0	0	0	0	0
622	BACT.0323.00622	GCF_018127805.1	ASM1812780v1	Prevotella	sp.	0	0	0	0	0	0	0	0	0	0	0	0	0	0
659	BACT.0323.00659	GCF_019551475.1	ASM1955147v1	Prevotella	sp.	0	0	0	0	0	0	0	0	0	0	0	0	0	0
737	BACT.0323.00737	GCF_022024015.1	ASM2202401v1	Prevotella	sp.	0	0	0	0	0	0	0	0	0	0	0	0	0	0
738	BACT.0323.00738	GCF_022024035.1	ASM2202403v1	Prevotella	sp.	0	0	0	0	0	0	0	0	0	0	0	0	0	0
739	BACT.0323.00739	GCF_022024075.1	ASM2202407v1	Prevotella	sp.	0	0	0	0	0	0	0	0	0	0	0	0	0	0
740	BACT.0323.00740	GCF_022024095.1	ASM2202409v1	Prevotella	sp.	0	0	0	0	0	0	0	0	0	0	0	0	0	0
741	BACT.0323.00741	GCF_022024115.1	ASM2202411v1	Prevotella	sp.	0	0	0	0	0	0	0	0	0	0	0	0	0	0
742	BACT.0323.00742	GCF_022024135.1	ASM2202413v1	Prevotella	sp.	0	0	0	0	0	0	0	0	0	0	0	0	0	0
743	BACT.0323.00743	GCF_022024175.1	ASM2202417v1	Prevotella	sp.	0	0	0	0	0	0	0	0	0	0	0	0	0	0
780	BACT.0323.00780	GCF_023204875.1	ASM2320487v1	Prevotella	sp.	0	0	0	0	0	0	0	0	0	0	0	0	0	0
1056	BACT.0323.01056	GCF_022024055.1	ASM2202405v1	Prevotella	sp.	0	0	0	0	0	0	0	0	0	0	0	0	0	0
1192	BACT.0323.01192	GCF_000163055.2	ASM16305v2	Prevotella	sp.	0	0	0	0	0	0	0	0	0	0	0	0	0	0
1236	BACT.0323.01236	GCF_018127765.1	ASM1812776v1	Prevotella	veroralis	1	1	1	1	1	1	1	1	1	1	1	1	1	1
752	BACT.0323.00752	GCF_022267555.1	ASM2226755v1	Proteiniphilum	propionicum	0	0	0	0	0	0	0	0	0	0	0	0	0	0
926	BACT.0323.00926	GCF_900095135.1	M36	Proteiniphilum	saccharofermentans	0	0	0	0	0	0	0	0	0	0	0	0	0	0
408	BACT.0323.00408	GCF_007970185.1	ASM797018v1	Pseudobacter	ginsenosidimutans	0	0	0	0	0	0	0	0	0	0	0	0	0	0
376	BACT.0323.00376	GCF_004347775.1	ASM434777v1	Pseudocnuella	soli	0	0	0	0	0	0	0	0	0	0	0	0	0	0
34	BACT.0323.00034	GCF_000190735.1	ASM19073v2	Pseudopedobacter	saltans	0	0	0	0	0	0	0	0	0	0	0	0	0	0
314	BACT.0323.00314	GCF_003265305.2	ASM326530v2	Pseudoprevotella	muciniphila	0	0	0	0	0	0	0	0	0	0	0	0	0	0
607	BACT.0323.00607	GCF_017311165.1	ASM1731116v1	Psychroflexus	sp.	0	0	0	0	0	0	0	0	0	0	0	0	0	0
25	BACT.0323.00025	GCF_000153485.2	ASM15348v2	Psychroflexus	torquis	0	0	0	0	0	0	0	0	0	0	0	0	0	0
383	BACT.0323.00383	GCF_004843725.1	ASM484372v1	Psychroserpens	sp.	1	1	3	1	1	1	1	1	1	1	0	1	1	0
269	BACT.0323.00269	GCF_002966125.1	ASM296612v1	Pukyongia	salina	0	0	0	0	0	0	0	0	0	0	0	0	0	0
462	BACT.0323.00462	GCF_011044175.1	ASM1104417v1	Rasiella	rasia	0	0	0	0	0	0	0	0	0	0	0	0	0	0
888	BACT.0323.00888	GCF_025502585.1	ASM2550258v1	Reichenbachiella	sp.	0	0	0	0	0	0	0	0	0	0	0	0	0	0
889	BACT.0323.00889	GCF_025639805.1	ASM2563980v1	Reichenbachiella	sp.	0	0	0	0	0	0	0	0	0	0	0	0	0	0
459	BACT.0323.00459	GCF_010119975.1	ASM1011997v1	Rhodocytophaga	rosea	0	0	0	0	0	0	0	0	0	0	0	0	0	0
134	BACT.0323.00134	GCF_001518995.2	ASM151899v2	Rhodothermaceae	bacterium	0	0	0	0	0	0	0	0	0	0	0	0	0	0
453	BACT.0323.00453	GCF_009936255.1	ASM993625v1	Rhodothermus	marinus	0	0	0	0	0	0	0	0	0	0	0	0	0	0
454	BACT.0323.00454	GCF_009936275.1	ASM993627v1	Rhodothermus	marinus	0	0	0	0	0	0	0	0	0	0	0	0	0	0
973	BACT.0323.00973	GCF_000024845.1	ASM2484v1	Rhodothermus	marinus	0	0	0	0	0	0	0	0	0	0	0	0	0	0
1087	BACT.0323.01087	GCF_000224745.1	ASM22474v1	Rhodothermus	marinus	0	0	0	0	0	0	0	0	0	0	0	0	0	0
28	BACT.0323.00028	GCF_000183155.1	ASM18315v1	Riemerella	anatipestifer	0	0	0	0	0	0	0	0	0	0	0	0	0	0
35	BACT.0323.00035	GCF_000191565.1	ASM19156v1	Riemerella	anatipestifer	0	0	0	0	0	0	0	0	0	0	0	0	0	0
53	BACT.0323.00053	GCF_000252855.1	ASM25285v1	Riemerella	anatipestifer	0	0	0	0	0	0	0	0	0	0	0	0	0	0
60	BACT.0323.00060	GCF_000295655.1	ASM29565v1	Riemerella	anatipestifer	0	0	0	0	0	0	0	0	0	0	0	0	0	0
62	BACT.0323.00062	GCF_000331695.1	ASM33169v1	Riemerella	anatipestifer	0	0	0	0	0	0	0	0	0	0	0	0	0	0
78	BACT.0323.00078	GCF_000734055.1	ASM73405v1	Riemerella	anatipestifer	0	0	0	0	0	0	0	0	0	0	0	0	0	0
110	BACT.0323.00110	GCF_001051075.1	ASM105107v1	Riemerella	anatipestifer	0	0	0	0	0	0	0	0	0	0	0	0	0	0
111	BACT.0323.00111	GCF_001051115.1	ASM105111v1	Riemerella	anatipestifer	0	0	0	0	0	0	0	0	0	0	0	0	0	0
112	BACT.0323.00112	GCF_001077795.1	ASM107779v1	Riemerella	anatipestifer	0	0	0	0	0	0	0	0	0	0	0	0	0	0
142	BACT.0323.00142	GCF_001589345.2	ASM158934v2	Riemerella	anatipestifer	0	0	0	0	0	0	0	0	0	0	0	0	0	0
155	BACT.0323.00155	GCF_001670765.2	ASM167076v2	Riemerella	anatipestifer	0	0	0	0	0	0	0	0	0	0	0	0	0	0
201	BACT.0323.00201	GCF_002025185.1	ASM202518v1	Riemerella	anatipestifer	0	0	0	0	0	0	0	0	0	0	0	0	0	0
395	BACT.0323.00395	GCF_006385095.1	ASM638509v1	Riemerella	anatipestifer	0	0	0	0	0	0	0	0	0	0	0	0	0	0
427	BACT.0323.00427	GCF_009496935.1	ASM949693v1	Riemerella	anatipestifer	0	0	0	0	0	0	0	0	0	0	0	0	0	0
571	BACT.0323.00571	GCF_015291805.1	ASM1529180v1	Riemerella	anatipestifer	0	0	0	0	0	0	0	0	0	0	0	0	0	0
638	BACT.0323.00638	GCF_018972085.1	ASM1897208v1	Riemerella	anatipestifer	0	0	0	0	0	0	0	0	0	0	0	0	0	0
651	BACT.0323.00651	GCF_019297815.1	ASM1929781v1	Riemerella	anatipestifer	0	0	0	0	0	0	0	0	0	0	0	0	0	0
660	BACT.0323.00660	GCF_019552145.1	ASM1955214v1	Riemerella	anatipestifer	0	0	0	0	0	0	0	0	0	0	0	0	0	0
661	BACT.0323.00661	GCF_019552165.1	ASM1955216v1	Riemerella	anatipestifer	0	0	0	0	0	0	0	0	0	0	0	0	0	0
669	BACT.0323.00669	GCF_019802705.1	ASM1980270v1	Riemerella	anatipestifer	0	0	0	0	0	0	0	0	0	0	0	0	0	0
670	BACT.0323.00670	GCF_019802725.1	ASM1980272v1	Riemerella	anatipestifer	0	0	0	0	0	0	0	0	0	0	0	0	0	0
671	BACT.0323.00671	GCF_019802765.1	ASM1980276v1	Riemerella	anatipestifer	0	0	0	0	0	0	0	0	0	0	0	0	0	0
672	BACT.0323.00672	GCF_019802785.1	ASM1980278v1	Riemerella	anatipestifer	0	0	0	0	0	0	0	0	0	0	0	0	0	0
883	BACT.0323.00883	GCF_025159075.1	ASM2515907v1	Riemerella	anatipestifer	0	0	0	0	0	0	0	0	0	0	0	0	0	0
914	BACT.0323.00914	GCF_026016565.1	ASM2601656v1	Riemerella	anatipestifer	0	0	0	0	0	0	0	0	0	0	0	0	0	0
919	BACT.0323.00919	GCF_026427735.1	ASM2642773v1	Riemerella	anatipestifer	0	0	0	0	0	0	0	0	0	0	0	0	0	0
931	BACT.0323.00931	GCF_900186945.1	48903_E01	Riemerella	anatipestifer	0	0	0	0	0	0	0	0	0	0	0	0	0	0
1017	BACT.0323.01017	GCF_009670965.2	ASM967096v2	Riemerella	anatipestifer	0	0	0	0	0	0	0	0	0	0	0	0	0	0
1040	BACT.0323.01040	GCF_019552185.1	ASM1955218v1	Riemerella	anatipestifer	0	0	0	0	0	0	0	0	0	0	0	0	0	0
1041	BACT.0323.01041	GCF_019552205.1	ASM1955220v1	Riemerella	anatipestifer	0	0	0	0	0	0	0	0	0	0	0	0	0	0
1044	BACT.0323.01044	GCF_019802745.1	ASM1980274v1	Riemerella	anatipestifer	0	0	0	0	0	0	0	0	0	0	0	0	0	0
1053	BACT.0323.01053	GCF_021655715.1	ASM2165571v1	Riemerella	anatipestifer	0	0	0	0	0	0	0	0	0	0	0	0	0	0
1054	BACT.0323.01054	GCF_021655765.1	ASM2165576v1	Riemerella	anatipestifer	0	0	0	0	0	0	0	0	0	0	0	0	0	0
1055	BACT.0323.01055	GCF_021655785.1	ASM2165578v1	Riemerella	anatipestifer	0	0	0	0	0	0	0	0	0	0	0	0	0	0
1106	BACT.0323.01106	GCF_019552325.1	ASM1955232v1	Riemerella	anatipestifer	0	0	0	0	0	0	0	0	0	0	0	0	0	0
1160	BACT.0323.01160	GCF_021655845.1	ASM2165584v1	Riemerella	anatipestifer	0	0	0	0	0	0	0	0	0	0	0	0	0	0
16	BACT.0323.00016	GCF_000024125.1	ASM2412v1	Robiginitalea	biformata	0	0	0	0	0	0	0	0	0	0	0	0	0	0
113	BACT.0323.00113	GCF_001078055.1	ASM107805v1	Rufibacter	radiotolerans	0	0	0	0	0	0	0	0	0	0	0	0	0	0
140	BACT.0323.00140	GCF_001577755.1	ASM157775v1	Rufibacter	sp.	0	0	0	0	0	0	0	0	0	0	0	0	0	0
1090	BACT.0323.01090	GCF_001310085.1	ASM131008v1	Rufibacter	tibetensis	0	0	0	0	0	0	0	0	0	0	0	0	0	0
1185	BACT.0323.01185	GCF_003325355.1	ASM332535v1	Runella	rosea	0	1	1	1	1	1	1	1	1	1	0	0	0	0
1181	BACT.0323.01181	GCF_000218895.1	ASM21889v1	Runella	slithyformis	1	0	1	0	1	1	1	1	1	1	0	0	0	0
1147	BACT.0323.01147	GCF_003711225.1	ASM371122v1	Runella	sp.	0	0	0	0	0	0	0	0	0	0	0	0	0	0
751	BACT.0323.00751	GCF_022259695.1	ASM2225969v1	Sabulilitoribacter	sp.	0	0	0	0	0	0	0	0	0	0	0	0	0	0
692	BACT.0323.00692	GCF_020310005.1	ASM2031000v1	Salegentibacter	mishustinae	0	0	0	0	0	0	0	0	0	0	0	0	0	0
179	BACT.0323.00179	GCF_001932675.1	ASM193267v1	Salegentibacter	sp.	0	0	0	0	0	0	0	0	0	0	0	0	0	0
319	BACT.0323.00319	GCF_003290325.1	ASM329032v1	Salinibacter	ruber	0	0	0	0	0	0	0	0	0	0	0	0	0	0
333	BACT.0323.00333	GCF_003491185.1	ASM349118v1	Salinibacter	ruber	0	0	0	0	0	0	0	0	0	0	0	0	0	0
971	BACT.0323.00971	GCF_000013045.1	ASM1304v1	Salinibacter	ruber	0	0	0	0	0	0	0	0	0	0	0	0	0	0
1094	BACT.0323.01094	GCF_003491405.1	ASM349140v1	Salinibacter	ruber	0	0	0	0	0	0	0	0	0	0	0	0	0	0
1145	BACT.0323.01145	GCF_003491385.1	ASM349138v1	Salinibacter	ruber	0	0	0	0	0	0	0	0	0	0	0	0	0	0
1170	BACT.0323.01170	GCF_000090405.2	ASM9040v2	Salinibacter	ruber	0	0	0	0	0	0	0	0	0	0	0	0	0	0
1171	BACT.0323.01171	GCF_003491205.1	ASM349120v1	Salinibacter	ruber	0	0	0	0	0	0	0	0	0	0	0	0	0	0
1172	BACT.0323.01172	GCF_003491425.1	ASM349142v1	Salinibacter	ruber	0	0	0	0	0	0	0	0	0	0	0	0	0	0
915	BACT.0323.00915	GCF_026109735.1	ASM2610973v1	Salinimicrobium	sp.	0	0	0	0	0	0	0	0	0	0	0	0	0	0
128	BACT.0323.00128	GCF_001443605.1	ASM144360v1	Salinivirga	cyanobacteriivorans	0	0	0	0	0	0	0	0	0	0	0	0	0	0
979	BACT.0323.00979	GCF_000250635.1	ASM25063v1	Saprospira	grandis	0	0	0	0	0	0	0	0	0	0	0	0	0	0
909	BACT.0323.00909	GCF_025997995.1	ASM2599799v1	Sediminibacterium	sp.	0	0	0	0	0	0	0	0	0	0	0	0	0	0
125	BACT.0323.00125	GCF_001430825.1	ASM143082v1	Sediminicola	sp.	0	0	0	0	0	0	0	0	0	0	0	0	0	0
186	BACT.0323.00186	GCF_001971785.1	ASM197178v1	Seonamhaeicola	sp.	0	0	0	0	0	0	0	0	0	0	0	0	0	0
783	BACT.0323.00783	GCF_023273855.1	ASM2327385v1	Seonamhaeicola	sp.	0	0	0	0	0	0	0	0	0	0	0	0	0	0
99	BACT.0323.00099	GCF_000941055.1	ASM94105v1	Siansivirga	zeaxanthinifaciens	0	0	0	0	0	0	0	0	0	0	0	0	0	0
721	BACT.0323.00721	GCF_021183825.1	ASM2118382v1	Sinomicrobium	kalidii	1	1	1	1	1	1	1	1	1	1	0	1	1	0
431	BACT.0323.00431	GCF_009676955.1	ASM967695v1	Sodaliphilus	pleomorphus	0	0	0	0	0	0	0	0	0	0	0	0	0	0
50	BACT.0323.00050	GCF_000242635.2	ASM24263v3	Solitalea	canadensis	0	0	0	0	0	0	0	0	0	0	0	0	0	0
207	BACT.0323.00207	GCF_002151545.1	ASM215154v1	Sphingobacteriaceae	bacterium	1	1	4	1	1	1	1	2	1	1	1	1	1	1
954	BACT.0323.00954	GCF_901472535.1	36734_G01	Sphingobacterium	daejeonense	0	0	0	0	0	0	0	0	0	0	0	0	0	0
1080	BACT.0323.01080	GCF_025340125.1	ASM2534012v1	Sphingobacterium	faecium	0	0	0	0	0	0	0	0	0	0	0	0	0	0
420	BACT.0323.00420	GCF_008274825.1	ASM827482v1	Sphingobacterium	hotanense	0	0	0	0	0	0	0	0	0	0	0	0	0	0
463	BACT.0323.00463	GCF_011046555.1	ASM1104655v1	Sphingobacterium	lactis	0	0	0	0	0	0	0	0	0	0	0	0	0	0
932	BACT.0323.00932	GCF_900187125.1	50592_G01	Sphingobacterium	mizutaii	0	0	0	0	0	0	0	0	0	0	0	0	0	0
582	BACT.0323.00582	GCF_016725465.1	ASM1672546v1	Sphingobacterium	multivorum	0	0	0	0	0	0	0	0	0	0	0	0	0	0
583	BACT.0323.00583	GCF_016726045.1	ASM1672604v1	Sphingobacterium	multivorum	0	0	0	0	0	0	0	0	0	0	0	0	0	0
1031	BACT.0323.01031	GCF_016725925.1	ASM1672592v1	Sphingobacterium	multivorum	0	0	0	0	0	0	0	0	0	0	0	0	0	0
1099	BACT.0323.01099	GCF_016725865.1	ASM1672586v1	Sphingobacterium	multivorum	0	0	0	0	0	0	0	0	0	0	0	0	0	0
379	BACT.0323.00379	GCF_004421025.1	ASM442102v1	Sphingobacterium	psychroaquaticum	0	0	0	0	0	0	0	0	0	0	0	0	0	0
603	BACT.0323.00603	GCF_016919365.1	ASM1691936v1	Sphingobacterium	siyangense	0	0	0	0	0	0	0	0	0	0	0	0	0	0
785	BACT.0323.00785	GCF_023277505.1	ASM2327750v1	Sphingobacterium	siyangense	0	0	0	0	0	0	0	0	0	0	0	0	0	0
82	BACT.0323.00082	GCF_000747525.1	ASM74752v1	Sphingobacterium	sp.	0	0	0	0	0	0	0	0	0	0	0	0	0	0
183	BACT.0323.00183	GCF_001952815.1	ASM195281v1	Sphingobacterium	sp.	0	0	0	0	0	0	0	0	0	0	0	0	0	0
208	BACT.0323.00208	GCF_002196555.1	ASM219655v1	Sphingobacterium	sp.	0	0	0	0	0	0	0	0	0	0	0	0	0	0
380	BACT.0323.00380	GCF_004526235.1	ASM452623v1	Sphingobacterium	sp.	0	0	0	0	0	0	0	0	0	0	0	0	0	0
430	BACT.0323.00430	GCF_009557615.1	ASM955761v1	Sphingobacterium	sp.	0	0	0	0	0	0	0	0	0	0	0	0	0	0
465	BACT.0323.00465	GCF_011064245.1	ASM1106424v1	Sphingobacterium	sp.	0	0	0	0	0	0	0	0	0	0	0	0	0	0
650	BACT.0323.00650	GCF_019285695.1	ASM1928569v1	Sphingobacterium	sp.	1	0	2	0	0	1	0	1	1	1	1	1	0	0
731	BACT.0323.00731	GCF_021442025.1	ASM2144202v1	Sphingobacterium	sp.	0	0	0	0	0	0	0	0	0	0	0	0	0	0
784	BACT.0323.00784	GCF_023273895.1	ASM2327389v1	Sphingobacterium	sp.	0	0	0	0	0	0	0	0	0	0	0	0	0	0
818	BACT.0323.00818	GCF_024296865.1	ASM2429686v1	Sphingobacterium	sp.	0	0	0	0	0	0	0	0	0	0	0	0	0	0
580	BACT.0323.00580	GCF_016724845.1	ASM1672484v1	Sphingobacterium	spiritivorum	0	0	0	0	0	0	0	0	0	0	0	0	0	0
581	BACT.0323.00581	GCF_016725325.1	ASM1672532v1	Sphingobacterium	spiritivorum	0	0	0	0	0	0	0	0	0	0	0	0	0	0
1030	BACT.0323.01030	GCF_016725645.1	ASM1672564v1	Sphingobacterium	spiritivorum	0	0	0	0	0	0	0	0	0	0	0	0	0	0
955	BACT.0323.00955	GCF_901482695.1	45076_G02	Sphingobacterium	thalpophilum	0	0	0	0	0	0	0	0	0	0	0	0	0	0
203	BACT.0323.00203	GCF_002056795.1	ASM205679v1	Spirosoma	aerolatum	1	1	2	1	1	1	1	1	1	1	0	0	0	0
473	BACT.0323.00473	GCF_011604685.1	ASM1160468v1	Spirosoma	aureum	1	1	0	1	1	1	1	1	1	1	0	0	0	0
1190	BACT.0323.01190	GCF_000024525.1	ASM2452v1	Spirosoma	linguale	2	2	2	1	1	1	1	1	1	1	1	1	1	1
188	BACT.0323.00188	GCF_001988955.1	ASM198895v1	Spirosoma	montaniterrae	1	1	1	1	1	0	1	1	1	1	0	0	0	0
256	BACT.0323.00256	GCF_002831565.1	ASM283156v1	Spirosoma	pollinicola	1	1	3	1	1	1	1	1	1	1	0	0	0	0
106	BACT.0323.00106	GCF_000974425.1	ASM97442v1	Spirosoma	radiotolerans	2	2	5	2	2	2	2	2	2	2	1	1	1	1
1097	BACT.0323.01097	GCF_012849055.1	ASM1284905v1	Spirosoma	rhododendri	1	1	2	1	1	1	1	1	1	1	1	1	1	1
204	BACT.0323.00204	GCF_002067135.1	ASM206713v1	Spirosoma	rigui	0	0	0	0	0	0	0	0	0	0	0	0	0	0
404	BACT.0323.00404	GCF_006965485.1	ASM696548v1	Spirosoma	sp.	1	1	3	1	1	1	1	1	1	1	0	0	0	0
509	BACT.0323.00509	GCF_014117325.1	ASM1411732v1	Spirosoma	sp.	2	2	4	2	2	2	2	2	2	2	1	1	1	1
1023	BACT.0323.01023	GCF_013375035.1	ASM1337503v1	Spirosoma	sp.	0	0	0	0	0	0	0	0	0	0	0	0	0	0
1251	BACT.0323.01251	GCF_021233055.1	ASM2123305v1	Spirosoma	sp.	1	1	1	1	1	1	1	1	1	1	0	0	0	0
1020	BACT.0323.01020	GCF_013127955.1	ASM1312795v1	Spirosoma	taeanense	1	1	2	1	1	1	1	1	1	1	1	1	1	1
266	BACT.0323.00266	GCF_002893765.1	ASM289376v1	Tamlana	carrageenivorans	1	1	2	1	1	1	1	1	1	1	0	1	1	0
589	BACT.0323.00589	GCF_016767215.1	ASM1676721v1	Tamlana	sp.	1	2	2	1	1	1	1	1	1	1	0	1	1	0
47	BACT.0323.00047	GCF_000238215.1	ASM23821v1	Tannerella	forsythia	0	0	0	0	0	0	0	0	0	0	0	0	0	0
137	BACT.0323.00137	GCF_001547855.1	ASM154785v1	Tannerella	forsythia	0	0	0	0	0	0	0	0	0	0	0	0	0	0
138	BACT.0323.00138	GCF_001547875.1	ASM154787v1	Tannerella	forsythia	0	0	0	0	0	0	0	0	0	0	0	0	0	0
164	BACT.0323.00164	GCF_001717525.2	ASM171752v2	Tannerella	serpentiformis	0	0	0	0	0	0	0	0	0	0	0	0	0	0
918	BACT.0323.00918	GCF_026278345.1	ASM2627834v1	Tellurirhabdus	rosea	0	0	0	0	0	0	0	0	0	0	0	0	0	0
132	BACT.0323.00132	GCF_001483385.1	ASM148338v1	Tenacibaculum	dicentrarchi	0	0	0	0	0	0	0	0	0	0	0	0	0	0
936	BACT.0323.00936	GCF_900198195.1	Tjejuense_V1	Tenacibaculum	jejuense	0	0	0	0	0	0	0	0	0	0	0	0	0	0
382	BACT.0323.00382	GCF_004803875.1	ASM480387v1	Tenacibaculum	maritimum	1	1	1	1	1	1	1	2	1	1	1	1	1	1
929	BACT.0323.00929	GCF_900119795.1	MARIT_PRJEB17743	Tenacibaculum	maritimum	1	1	1	1	1	1	1	2	1	1	1	1	1	1
425	BACT.0323.00425	GCF_009362255.1	ASM936225v1	Tenacibaculum	mesophilum	1	1	1	1	1	1	1	1	1	1	1	1	1	1
796	BACT.0323.00796	GCF_024181065.1	ASM2418106v1	Tenacibaculum	mesophilum	1	1	1	1	1	1	1	1	1	1	1	1	1	1
642	BACT.0323.00642	GCF_019278445.1	ASM1927844v1	Tenacibaculum	sp.	0	0	0	0	0	0	0	0	0	0	0	0	0	0
643	BACT.0323.00643	GCF_019278465.1	ASM1927846v1	Tenacibaculum	sp.	0	0	0	0	0	0	0	0	0	0	0	0	0	0
177	BACT.0323.00177	GCF_001889045.1	ASM188904v1	Tenacibaculum	todarodis	0	0	0	0	0	0	0	0	0	0	0	0	0	0
491	BACT.0323.00491	GCF_013265555.1	ASM1326555v1	Tenuifilum	thalassicum	0	0	0	0	0	0	0	0	0	0	0	0	0	0
168	BACT.0323.00168	GCF_001761325.1	ASM176132v1	Urechidicola	croceus	0	0	0	0	0	0	0	0	0	0	0	0	0	0
31	BACT.0323.00031	GCF_000189415.1	ASM18941v1	Weeksella	virosa	0	0	0	0	0	0	0	0	0	0	0	0	0	0
944	BACT.0323.00944	GCF_900637795.1	52592_H02	Weeksella	virosa	0	0	0	0	0	0	0	0	0	0	0	0	0	0
161	BACT.0323.00161	GCF_001697185.1	ASM169718v1	Wenyingzhuangia	fucanilytica	0	0	0	0	0	0	0	0	0	0	0	0	0	0
499	BACT.0323.00499	GCF_013394595.1	ASM1339459v1	Winogradskyella	forsetii	0	0	0	0	0	0	0	0	0	0	0	0	0	0
500	BACT.0323.00500	GCF_013394615.1	ASM1339461v1	Winogradskyella	forsetii	0	0	0	0	0	0	0	0	0	0	0	0	0	0
501	BACT.0323.00501	GCF_013394635.1	ASM1339463v1	Winogradskyella	forsetii	0	0	0	0	0	0	0	0	0	0	0	0	0	0
503	BACT.0323.00503	GCF_013394675.1	ASM1339467v1	Winogradskyella	helgolandensis	0	0	0	0	0	0	0	0	0	0	0	0	0	0
502	BACT.0323.00502	GCF_013394655.1	ASM1339465v1	Winogradskyella	schleiferi	0	0	0	0	0	0	0	0	0	0	0	0	0	0
91	BACT.0323.00091	GCF_000828715.1	ASM82871v1	Winogradskyella	sp.	0	0	0	0	0	0	0	0	0	0	0	0	0	0
184	BACT.0323.00184	GCF_001971725.1	ASM197172v1	Winogradskyella	sp.	0	0	0	0	0	0	0	0	0	0	0	0	0	0
641	BACT.0323.00641	GCF_019278425.1	ASM1927842v1	Winogradskyella	sp.	0	0	0	0	0	0	0	0	0	0	0	0	0	0
759	BACT.0323.00759	GCF_022810765.1	ASM2281076v1	Winogradskyella	sp.	0	0	0	0	0	0	0	0	0	0	0	0	0	0
757	BACT.0323.00757	GCF_022760175.1	ASM2276017v1	Zhouia	spongiae	0	0	0	0	0	0	0	0	0	0	0	0	0	0
104	BACT.0323.00104	GCF_000973105.1	ASM97310v1	Zobellia	galactanivorans,	1	1	2	1	1	1	1	1	1	1	1	1	0	0
12	BACT.0323.00012	GCF_000023465.1	ASM2346v1	Zunongwangia	profunda	0	0	0	0	0	0	0	0	0	0	0	0	0	0
675	BACT.0323.00675	GCF_019904275.1	ASM1990427v1	Zunongwangia	sp.	0	0	0	0	0	0	0	0	0	0	0	0	0	0

## Sheet: T6SSiii_nref_systems
Column1	sys_id	gembase_name	GCF	ASM	Genus	Species	T6SSiii_tssB	T6SSiii_tssC	T6SSiii_tssD	T6SSiii_tssE	T6SSiii_tssF	T6SSiii_tssG	T6SSiii_tssH	T6SSiii_tssI	T6SSiii_tssK	T6SSiii_tssN	T6SSiii_tssO	T6SSiii_tssP	T6SSiii_tssQ	T6SSiii_tssR
147	BACT.0323.00353.0001i_T6SSiii_ML_1107	BACT.0323.00353	GCF_003815735.1	ASM381573v1	Chryseobacterium	nakagawai	0	0	1	1	1	0	0	2	0	0	1	1	1	1
149	BACT.0323.00943.0001i_T6SSiii_ML_3218	BACT.0323.00943	GCF_900637665.1	52437_G01	Chryseobacterium	nakagawai	0	0	1	1	1	0	0	2	0	0	1	1	1	1
163	BACT.0323.00093.0001i_T6SSiii_ML_46	BACT.0323.00093	GCF_000829375.1	ASM82937v1	Chryseobacterium	sp.	0	0	1	1	1	0	0	2	0	0	1	1	1	1
192	BACT.0323.00769.0001i_T6SSiii_ML_4041	BACT.0323.00769	GCF_022869785.1	ASM2286978v1	Dyadobacter	sp.	0	1	1	1	1	1	1	1	0	1	0	0	0	0
193	BACT.0323.01062.0001i_T6SSiii_ML_4042	BACT.0323.01062	GCF_023822005.2	ASM2382200v2	Dyadobacter	sp.	0	1	1	1	1	1	1	1	0	1	0	0	0	0
0	BACT.0323.00389.0001i_T6SSiii_ML_1690	BACT.0323.00389	GCF_005943945.1	ASM594394v1	Aggregatimonas	sangjinii	1	1	2	1	1	1	1	2	1	1	1	1	0	0
1	BACT.0323.00442.0001i_T6SSiii_ML_1704	BACT.0323.00442	GCF_009796825.1	ASM979682v1	Algibacter	sp.	2	2	2	1	1	1	1	1	1	1	0	1	1	0
2	BACT.0323.00371.0001i_T6SSiii_ML_1663	BACT.0323.00371	GCF_004014855.1	ASM401485v1	Apibacter	raozihei	1	1	2	1	1	1	1	1	1	1	0	1	0	0
3	BACT.0323.00468.0001i_T6SSiii_ML_1717	BACT.0323.00468	GCF_011082485.1	ASM1108248v1	Apibacter	sp.	1	1	2	1	1	1	1	1	1	1	0	1	0	0
4	BACT.0323.00657.0001i_T6SSiii_ML_2714	BACT.0323.00657	GCF_019469225.1	ASM1946922v1	Apibacter	sp.	1	1	2	1	1	1	1	1	1	1	0	1	0	0
5	BACT.0323.00658.0001i_T6SSiii_ML_2719	BACT.0323.00658	GCF_019469245.1	ASM1946924v1	Apibacter	sp.	1	1	2	1	1	1	1	1	1	1	0	1	0	0
6	BACT.0323.00330.0001i_T6SSiii_ML_669	BACT.0323.00330	GCF_003443675.1	ASM344367v1	Aquimarina	sp.	1	1	2	1	1	1	2	2	1	1	1	1	0	0
7	BACT.0323.00331.0001i_T6SSiii_ML_670	BACT.0323.00331	GCF_003443695.1	ASM344369v1	Aquimarina	sp.	1	1	2	1	1	1	2	2	1	1	0	1	1	0
8	BACT.0323.00332.0001i_T6SSiii_ML_671	BACT.0323.00332	GCF_003443715.1	ASM344371v1	Aquimarina	sp.	0	0	1	1	1	1	0	1	1	1	0	1	1	0
9	BACT.0323.00967.0001i_T6SSiii_ML_3425	BACT.0323.00967	GCF_943733665.1	Aquimarina_sp._strain_Aq107	Aquimarina	sp.	1	1	2	1	1	1	2	2	1	1	1	1	0	0
10	BACT.0323.01022.0001i_T6SSiii_ML_3703	BACT.0323.01022	GCF_013365535.1	ASM1336553v1	Aquimarina	sp.	1	1	1	1	1	1	1	1	1	1	0	1	1	0
11	BACT.0323.01123.0001i_T6SSiii_ML_3882	BACT.0323.01123	GCF_024759505.1	ASM2475950v1	Bacteroides	caccae	1	1	2	1	1	1	1	1	1	1	1	1	1	1
12	BACT.0323.01158.0001i_T6SSiii_ML_3898	BACT.0323.01158	GCF_018292205.1	ASM1829220v1	Bacteroides	caccae	1	1	3	1	1	1	1	1	1	1	1	1	1	1
13	BACT.0323.00686.0001i_T6SSiii_ML_2720	BACT.0323.00686	GCF_020091405.1	ASM2009140v1	Bacteroides	cellulosilyticus	1	1	2	1	1	1	1	1	1	1	1	1	1	1
14	BACT.0323.01105.0001i_T6SSiii_ML_3870	BACT.0323.01105	GCF_018292125.1	ASM1829212v1	Bacteroides	cellulosilyticus	1	1	2	1	1	1	1	1	1	1	1	1	1	1
15	BACT.0323.00079.0001i_T6SSiii_ML_43	BACT.0323.00079	GCF_000738045.1	ASM73804v1	Bacteroides	dorei	1	1	2	1	1	1	1	1	1	1	1	1	1	1
16	BACT.0323.00873.0001i_T6SSiii_ML_3098	BACT.0323.00873	GCF_025146565.1	ASM2514656v1	Bacteroides	eggerthii	1	1	4	1	1	1	1	1	1	1	1	1	1	1
17	BACT.0323.01035.0001i_T6SSiii_ML_3718	BACT.0323.01035	GCF_018289295.1	ASM1828929v1	Bacteroides	eggerthii	1	1	5	1	1	1	1	1	1	1	1	1	1	1
18	BACT.0323.01108.0001i_T6SSiii_ML_3871	BACT.0323.01108	GCF_020091505.1	ASM2009150v1	Bacteroides	faecis	1	1	4	1	1	1	1	1	1	1	1	1	1	1
19	BACT.0323.00039.0001i_T6SSiii_ML_14	BACT.0323.00039	GCF_000210835.1	ASM21083v1	Bacteroides	fragilis	1	1	4	1	1	1	1	1	1	1	1	1	1	1
20	BACT.0323.00077.0001i_T6SSiii_ML_42	BACT.0323.00077	GCF_000724815.2	ASM72481v2	Bacteroides	fragilis	1	1	4	1	1	1	1	1	1	1	1	1	1	1
21	BACT.0323.00103.0001i_T6SSiii_ML_85	BACT.0323.00103	GCF_000965785.1	ASM96578v1	Bacteroides	fragilis	1	1	4	1	1	1	1	1	1	1	1	1	1	1
22	BACT.0323.00118.0001i_T6SSiii_ML_126	BACT.0323.00118	GCF_001286525.1	BFBE1.1	Bacteroides	fragilis	1	1	4	1	1	1	1	1	1	1	1	1	1	1
23	BACT.0323.00158.0001i_T6SSiii_ML_243	BACT.0323.00158	GCF_001682215.1	ASM168221v1	Bacteroides	fragilis	1	1	4	1	1	1	1	1	1	1	1	1	1	1
24	BACT.0323.00594.0001i_T6SSiii_ML_2583	BACT.0323.00594	GCF_016864615.1	ASM1686461v1	Bacteroides	fragilis	1	1	4	1	1	1	1	1	1	1	1	1	1	1
25	BACT.0323.00631.0001i_T6SSiii_ML_2608	BACT.0323.00631	GCF_018292185.1	ASM1829218v1	Bacteroides	fragilis	1	1	4	1	1	1	1	1	1	1	1	1	1	1
26	BACT.0323.00723.0001i_T6SSiii_ML_2936	BACT.0323.00723	GCF_021359565.1	ASM2135956v1	Bacteroides	fragilis	1	1	4	1	1	1	1	1	1	1	1	1	1	1
27	BACT.0323.00790.0001i_T6SSiii_ML_3002	BACT.0323.00790	GCF_023702735.1	ASM2370273v1	Bacteroides	fragilis	1	1	4	1	1	1	1	1	1	1	1	1	1	1
28	BACT.0323.00826.0001i_T6SSiii_ML_3080	BACT.0323.00826	GCF_024758105.1	ASM2475810v1	Bacteroides	fragilis	1	1	4	1	1	1	1	1	1	1	1	1	1	1
29	BACT.0323.00827.0001i_T6SSiii_ML_3081	BACT.0323.00827	GCF_024758125.1	ASM2475812v1	Bacteroides	fragilis	1	1	4	1	1	1	1	1	1	1	1	1	1	1
30	BACT.0323.00828.0001i_T6SSiii_ML_3082	BACT.0323.00828	GCF_024758185.1	ASM2475818v1	Bacteroides	fragilis	1	1	1	1	1	1	1	1	1	1	1	1	1	1
31	BACT.0323.00832.0001i_T6SSiii_ML_3085	BACT.0323.00832	GCF_024758265.1	ASM2475826v1	Bacteroides	fragilis	1	1	4	1	1	1	1	1	1	1	1	1	1	1
32	BACT.0323.00833.0001i_T6SSiii_ML_3086	BACT.0323.00833	GCF_024758305.1	ASM2475830v1	Bacteroides	fragilis	1	1	4	1	1	1	1	1	1	1	1	1	1	1
33	BACT.0323.00838.0001i_T6SSiii_ML_3087	BACT.0323.00838	GCF_024758845.1	ASM2475884v1	Bacteroides	fragilis	1	1	2	1	1	1	1	1	1	1	1	1	1	1
34	BACT.0323.00838.0001i_T6SSiii_ML_3088	BACT.0323.00838	GCF_024758845.1	ASM2475884v1	Bacteroides	fragilis	1	1	4	1	1	1	1	1	1	1	1	1	1	1
35	BACT.0323.00842.0001i_T6SSiii_ML_3091	BACT.0323.00842	GCF_024759005.1	ASM2475900v1	Bacteroides	fragilis	1	1	4	1	1	1	1	1	1	1	1	1	1	1
36	BACT.0323.00843.0001i_T6SSiii_ML_3092	BACT.0323.00843	GCF_024759065.1	ASM2475906v1	Bacteroides	fragilis	1	1	4	1	1	1	1	1	1	1	1	1	1	1
37	BACT.0323.00844.0001i_T6SSiii_ML_3093	BACT.0323.00844	GCF_024759105.1	ASM2475910v1	Bacteroides	fragilis	1	1	4	1	1	1	1	1	1	1	1	1	1	1
38	BACT.0323.00844.0001i_T6SSiii_ML_3094	BACT.0323.00844	GCF_024759105.1	ASM2475910v1	Bacteroides	fragilis	1	1	1	1	1	1	1	1	1	1	1	1	1	1
39	BACT.0323.00969.0001i_T6SSiii_ML_3426	BACT.0323.00969	GCF_000009925.1	ASM992v1	Bacteroides	fragilis	1	1	4	1	1	1	1	1	1	1	1	1	1	1
40	BACT.0323.00969.0001i_T6SSiii_ML_3427	BACT.0323.00969	GCF_000009925.1	ASM992v1	Bacteroides	fragilis	1	1	2	1	1	1	1	1	1	1	1	1	1	1
41	BACT.0323.00974.0001i_T6SSiii_ML_3429	BACT.0323.00974	GCF_000025985.1	ASM2598v1	Bacteroides	fragilis	1	1	4	1	1	1	1	1	1	1	1	1	1	1
42	BACT.0323.01011.0001i_T6SSiii_ML_3655	BACT.0323.01011	GCF_005706655.1	ASM570665v1	Bacteroides	fragilis	1	1	4	1	1	1	1	1	1	1	1	1	1	1
43	BACT.0323.01014.0001i_T6SSiii_ML_3665	BACT.0323.01014	GCF_008369705.1	ASM836970v1	Bacteroides	fragilis	1	1	4	1	1	1	1	1	1	1	1	1	1	1
44	BACT.0323.01032.0001i_T6SSiii_ML_3713	BACT.0323.01032	GCF_016889925.1	ASM1688992v1	Bacteroides	fragilis	1	1	2	1	1	1	1	1	1	1	1	1	1	1
45	BACT.0323.01032.0001i_T6SSiii_ML_3714	BACT.0323.01032	GCF_016889925.1	ASM1688992v1	Bacteroides	fragilis	1	1	4	1	1	1	1	1	1	1	1	1	1	1
46	BACT.0323.01049.0001i_T6SSiii_ML_3739	BACT.0323.01049	GCF_020091565.1	ASM2009156v1	Bacteroides	fragilis	1	1	2	1	1	1	1	1	1	1	1	1	1	1
47	BACT.0323.01049.0001i_T6SSiii_ML_3740	BACT.0323.01049	GCF_020091565.1	ASM2009156v1	Bacteroides	fragilis	1	1	4	1	1	1	1	1	1	1	1	1	1	1
48	BACT.0323.01050.0001i_T6SSiii_ML_3742	BACT.0323.01050	GCF_020097275.1	ASM2009727v1	Bacteroides	fragilis	1	1	4	1	1	1	1	1	1	1	1	1	1	1
49	BACT.0323.01067.0001i_T6SSiii_ML_3798	BACT.0323.01067	GCF_024759325.1	ASM2475932v1	Bacteroides	fragilis	1	1	3	1	1	1	1	1	1	1	1	1	1	1
50	BACT.0323.01073.0001i_T6SSiii_ML_3799	BACT.0323.01073	GCF_024759805.1	ASM2475980v1	Bacteroides	fragilis	1	1	1	1	1	1	1	1	1	1	1	1	1	1
51	BACT.0323.01073.0001i_T6SSiii_ML_3800	BACT.0323.01073	GCF_024759805.1	ASM2475980v1	Bacteroides	fragilis	1	1	4	1	1	1	1	1	1	1	1	1	1	1
52	BACT.0323.01088.0001i_T6SSiii_ML_3812	BACT.0323.01088	GCF_000710375.2	ASM71037v3	Bacteroides	fragilis	1	1	4	1	1	1	1	1	1	1	1	1	1	1
53	BACT.0323.01088.0001i_T6SSiii_ML_3813	BACT.0323.01088	GCF_000710375.2	ASM71037v3	Bacteroides	fragilis	1	1	4	1	1	1	1	1	1	1	1	1	1	1
54	BACT.0323.01089.0001i_T6SSiii_ML_3815	BACT.0323.01089	GCF_000724795.2	ASM72479v2	Bacteroides	fragilis	1	1	4	1	1	1	1	1	1	1	1	1	1	1
55	BACT.0323.01093.0001i_T6SSiii_ML_3864	BACT.0323.01093	GCF_002849695.1	ASM284969v1	Bacteroides	fragilis	1	1	3	1	1	1	1	2	1	1	1	1	1	1
56	BACT.0323.01120.0001i_T6SSiii_ML_3873	BACT.0323.01120	GCF_024758025.1	ASM2475802v1	Bacteroides	fragilis	1	1	1	1	1	1	1	1	1	1	1	1	1	1
57	BACT.0323.01120.0001i_T6SSiii_ML_3874	BACT.0323.01120	GCF_024758025.1	ASM2475802v1	Bacteroides	fragilis	1	1	4	1	1	1	1	1	1	1	1	1	1	1
58	BACT.0323.01120.0001i_T6SSiii_ML_3875	BACT.0323.01120	GCF_024758025.1	ASM2475802v1	Bacteroides	fragilis	1	1	5	1	1	0	1	1	1	1	1	1	1	1
59	BACT.0323.01124.0001i_T6SSiii_ML_3883	BACT.0323.01124	GCF_024759605.1	ASM2475960v1	Bacteroides	fragilis	1	1	2	1	1	1	1	1	1	1	1	1	1	1
60	BACT.0323.01124.0001i_T6SSiii_ML_3884	BACT.0323.01124	GCF_024759605.1	ASM2475960v1	Bacteroides	fragilis	1	1	4	1	1	1	1	1	1	1	1	1	1	1
61	BACT.0323.01127.0001i_T6SSiii_ML_3886	BACT.0323.01127	GCF_024759685.1	ASM2475968v1	Bacteroides	fragilis	1	1	4	1	1	1	1	1	1	1	1	1	1	1
62	BACT.0323.01129.0001i_T6SSiii_ML_3888	BACT.0323.01129	GCF_024759905.1	ASM2475990v1	Bacteroides	fragilis	1	1	1	1	1	1	1	1	1	1	1	1	1	1
63	BACT.0323.01130.0001i_T6SSiii_ML_3889	BACT.0323.01130	GCF_024759945.1	ASM2475994v1	Bacteroides	fragilis	1	1	4	1	1	1	1	1	1	1	1	1	1	1
64	BACT.0323.01130.0001i_T6SSiii_ML_3890	BACT.0323.01130	GCF_024759945.1	ASM2475994v1	Bacteroides	fragilis	1	1	2	1	1	1	1	1	1	1	1	1	1	1
65	BACT.0323.01131.0001i_T6SSiii_ML_3892	BACT.0323.01131	GCF_024760025.1	ASM2476002v1	Bacteroides	fragilis	1	1	4	1	1	1	1	1	1	1	1	1	1	1
66	BACT.0323.01153.0001i_T6SSiii_ML_3895	BACT.0323.01153	GCF_013267555.1	ASM1326755v1	Bacteroides	fragilis	1	1	1	1	1	1	1	1	1	1	1	1	1	1
67	BACT.0323.01165.0001i_T6SSiii_ML_3900	BACT.0323.01165	GCF_024759885.1	ASM2475988v1	Bacteroides	fragilis	1	1	4	1	1	1	1	1	1	1	1	1	1	1
68	BACT.0323.01184.0001i_T6SSiii_ML_3904	BACT.0323.01184	GCF_024760185.1	ASM2476018v1	Bacteroides	fragilis	1	1	4	1	1	1	1	1	1	1	1	1	1	1
69	BACT.0323.01065.0001i_T6SSiii_ML_3797	BACT.0323.01065	GCF_024759225.1	ASM2475922v1	Bacteroides	ovatus	1	1	2	1	1	1	1	1	1	1	1	1	1	1
70	BACT.0323.00375.0001i_T6SSiii_ML_1667	BACT.0323.00375	GCF_004328515.1	ASM432851v1	Bacteroides	sp.	1	1	5	1	1	1	1	1	1	1	1	1	1	1
71	BACT.0323.00477.0001i_T6SSiii_ML_1720	BACT.0323.00477	GCF_012113595.1	ASM1211359v1	Bacteroides	sp.	1	1	1	1	1	1	0	1	1	1	1	1	1	1
72	BACT.0323.00830.0001i_T6SSiii_ML_3083	BACT.0323.00830	GCF_024758225.1	ASM2475822v1	Bacteroides	sp.	1	1	1	1	1	1	1	1	1	1	1	1	1	1
73	BACT.0323.00840.0001i_T6SSiii_ML_3090	BACT.0323.00840	GCF_024758905.1	ASM2475890v1	Bacteroides	thetaiotaomicron	1	1	4	1	1	1	1	1	1	1	1	1	1	1
74	BACT.0323.01045.0001i_T6SSiii_ML_3737	BACT.0323.01045	GCF_019857385.1	ASM1985738v1	Bacteroides	thetaiotaomicron	1	1	2	1	1	1	1	1	1	1	1	1	1	1
75	BACT.0323.01046.0001i_T6SSiii_ML_3738	BACT.0323.01046	GCF_019896115.1	ASM1989611v1	Bacteroides	thetaiotaomicron	1	1	2	1	1	1	1	1	1	1	1	1	1	1
76	BACT.0323.01101.0001i_T6SSiii_ML_3867	BACT.0323.01101	GCF_018289275.1	ASM1828927v1	Bacteroides	thetaiotaomicron	1	1	5	1	1	1	1	1	1	1	1	1	1	1
77	BACT.0323.01166.0001i_T6SSiii_ML_3901	BACT.0323.01166	GCF_024759965.1	ASM2475996v1	Bacteroides	thetaiotaomicron	1	1	4	1	1	1	1	1	1	1	1	1	1	1
78	BACT.0323.01039.0001i_T6SSiii_ML_3721	BACT.0323.01039	GCF_018292165.1	ASM1829216v1	Bacteroides	uniformis	1	1	2	1	1	1	1	1	1	1	1	1	1	1
79	BACT.0323.01103.0001i_T6SSiii_ML_3868	BACT.0323.01103	GCF_018289375.1	ASM1828937v1	Bacteroides	uniformis	1	1	2	1	1	1	1	1	1	1	1	1	1	1
80	BACT.0323.01104.0001i_T6SSiii_ML_3869	BACT.0323.01104	GCF_018291785.1	ASM1829178v1	Bacteroides	uniformis	1	1	5	1	1	1	1	1	1	1	1	1	1	1
81	BACT.0323.01133.0001i_T6SSiii_ML_3893	BACT.0323.01133	GCF_024760085.1	ASM2476008v1	Bacteroides	uniformis	1	1	1	1	1	1	1	1	1	1	1	1	1	1
82	BACT.0323.01157.0001i_T6SSiii_ML_3897	BACT.0323.01157	GCF_018289175.1	ASM1828917v1	Bacteroides	uniformis	1	1	5	1	1	1	1	1	1	1	1	1	1	1
83	BACT.0323.00845.0001i_T6SSiii_ML_3096	BACT.0323.00845	GCF_024759125.1	ASM2475912v1	Bacteroides	xylanisolvens	1	1	1	1	1	1	1	1	1	1	1	1	1	1
84	BACT.0323.01095.0001i_T6SSiii_ML_3865	BACT.0323.01095	GCF_006546965.1	ASM654696v1	Bacteroides	xylanisolvens	1	1	2	1	1	1	1	1	1	1	1	1	1	1
85	BACT.0323.01155.0001i_T6SSiii_ML_3896	BACT.0323.01155	GCF_018289035.1	ASM1828903v1	Bacteroides	xylanisolvens	1	1	5	1	1	1	1	1	1	1	1	1	1	1
86	BACT.0323.00345.0001i_T6SSiii_ML_689	BACT.0323.00345	GCF_003795085.1	ASM379508v1	Capnocytophaga	canimorsus	1	1	3	1	1	1	1	1	1	1	0	1	0	0
87	BACT.0323.00345.0001i_T6SSiii_ML_693	BACT.0323.00345	GCF_003795085.1	ASM379508v1	Capnocytophaga	canimorsus	1	1	1	1	1	1	1	1	1	1	1	1	1	1
88	BACT.0323.00223.0001i_T6SSiii_ML_481	BACT.0323.00223	GCF_002302475.1	ASM230247v1	Capnocytophaga	cynodegmi	1	1	4	1	1	1	0	1	1	1	1	1	1	1
89	BACT.0323.00211.0001i_T6SSiii_ML_448	BACT.0323.00211	GCF_002209445.1	ASM220944v1	Capnocytophaga	endodontalis	1	1	3	1	1	1	1	4	1	1	0	1	0	0
90	BACT.0323.00221.0001i_T6SSiii_ML_479	BACT.0323.00221	GCF_002302415.1	ASM230241v1	Capnocytophaga	gingivalis	1	1	2	1	1	1	1	1	1	1	1	1	1	1
91	BACT.0323.00913.0001i_T6SSiii_ML_3170	BACT.0323.00913	GCF_026013825.1	ASM2601382v1	Capnocytophaga	ochracea	1	1	3	1	1	1	1	2	1	1	0	1	0	0
92	BACT.0323.00433.0001i_T6SSiii_ML_1702	BACT.0323.00433	GCF_009730375.1	ASM973037v1	Capnocytophaga	sp.	1	1	3	1	1	1	1	3	1	1	1	1	0	0
93	BACT.0323.00504.0001i_T6SSiii_ML_1726	BACT.0323.00504	GCF_013394735.1	ASM1339473v1	Capnocytophaga	sp.	1	1	3	1	1	1	1	2	1	1	0	1	0	0
94	BACT.0323.00993.0002i_T6SSiii_ML_3443	BACT.0323.00993	GCF_002998835.1	ASM299883v1	Capnocytophaga	sp.	1	1	1	1	1	1	1	1	1	1	1	1	1	1
95	BACT.0323.00994.0001i_T6SSiii_ML_3444	BACT.0323.00994	GCF_002999135.1	ASM299913v1	Capnocytophaga	sp.	1	1	3	1	1	1	1	1	1	1	0	1	0	0
96	BACT.0323.00994.0001i_T6SSiii_ML_3445	BACT.0323.00994	GCF_002999135.1	ASM299913v1	Capnocytophaga	sp.	2	2	1	1	1	1	1	1	1	1	1	1	1	1
97	BACT.0323.00220.0001i_T6SSiii_ML_477	BACT.0323.00220	GCF_002302395.1	ASM230239v1	Capnocytophaga	sputigena	1	1	4	1	1	1	1	4	1	1	0	1	0	0
98	BACT.0323.00228.0001i_T6SSiii_ML_482	BACT.0323.00228	GCF_002302595.1	ASM230259v1	Capnocytophaga	sputigena	1	1	3	1	1	1	1	1	1	1	0	1	0	0
99	BACT.0323.00228.0001i_T6SSiii_ML_483	BACT.0323.00228	GCF_002302595.1	ASM230259v1	Capnocytophaga	sputigena	1	1	3	1	1	1	1	1	1	1	0	1	0	0
100	BACT.0323.00230.0001i_T6SSiii_ML_486	BACT.0323.00230	GCF_002302635.1	ASM230263v1	Capnocytophaga	stomatis	1	1	1	1	1	1	1	1	1	1	1	1	1	1
101	BACT.0323.00030.0001i_T6SSiii_ML_13	BACT.0323.00030	GCF_000186265.1	ASM18626v1	Cellulophaga	algicola	1	1	2	1	1	1	1	1	1	1	1	1	0	0
102	BACT.0323.00068.0001i_T6SSiii_ML_39	BACT.0323.00068	GCF_000468615.2	ASM46861v2	Cellulophaga	baltica	1	1	2	1	1	1	1	1	1	1	1	2	0	0
103	BACT.0323.00070.0001i_T6SSiii_ML_40	BACT.0323.00070	GCF_000477035.2	ASM47703v2	Cellulophaga	baltica	1	1	2	1	1	1	1	1	1	1	1	2	0	0
104	BACT.0323.00181.0001i_T6SSiii_ML_264	BACT.0323.00181	GCF_001941605.1	ASM194160v1	Cellulophaga	lytica	1	1	1	1	1	1	1	1	1	1	1	1	1	1
105	BACT.0323.00444.0001i_T6SSiii_ML_1705	BACT.0323.00444	GCF_009797025.1	ASM979702v1	Cellulophaga	sp.	1	1	2	1	1	1	1	1	1	1	1	1	0	0
106	BACT.0323.00639.0001i_T6SSiii_ML_2667	BACT.0323.00639	GCF_019021925.1	ASM1902192v1	Cellulophaga	sp.	1	1	2	1	1	1	1	1	1	1	0	1	1	0
107	BACT.0323.00648.0001i_T6SSiii_ML_2672	BACT.0323.00648	GCF_019278565.1	ASM1927856v1	Cellulophaga	sp.	1	1	2	1	1	1	1	1	1	1	1	3	0	0
108	BACT.0323.00649.0001i_T6SSiii_ML_2673	BACT.0323.00649	GCF_019278585.1	ASM1927858v1	Cellulophaga	sp.	1	1	2	1	1	1	1	1	1	1	1	2	0	0
109	BACT.0323.00458.0001i_T6SSiii_ML_1712	BACT.0323.00458	GCF_010093065.1	ASM1009306v1	Chitinophaga	agri	1	1	1	1	1	1	1	1	1	1	0	1	1	0
110	BACT.0323.00777.0001i_T6SSiii_ML_2975	BACT.0323.00777	GCF_023100805.1	ASM2310080v1	Chitinophaga	filiformis	1	1	2	1	1	1	1	1	1	1	0	1	1	0
111	BACT.0323.00480.0001i_T6SSiii_ML_1721	BACT.0323.00480	GCF_012516355.1	ASM1251635v1	Chitinophaga	oryzae	1	1	2	1	1	1	1	1	1	1	1	1	0	0
112	BACT.0323.00481.0001i_T6SSiii_ML_1723	BACT.0323.00481	GCF_012516375.2	ASM1251637v2	Chitinophaga	oryzae	1	1	2	1	1	1	1	1	1	1	1	1	0	0
113	BACT.0323.00015.0001i_T6SSiii_ML_12	BACT.0323.00015	GCF_000024005.1	ASM2400v1	Chitinophaga	pinensis	1	1	1	1	1	1	1	1	1	1	0	1	1	0
114	BACT.0323.00015.0001i_T6SSiii_ML_7	BACT.0323.00015	GCF_000024005.1	ASM2400v1	Chitinophaga	pinensis	1	1	1	1	1	1	1	1	1	1	1	1	1	1
115	BACT.0323.00627.0001i_T6SSiii_ML_2605	BACT.0323.00627	GCF_018255755.1	ASM1825575v1	Chitinophaga	sp.	1	1	2	1	1	1	1	1	1	1	1	1	0	0
116	BACT.0323.00347.0001i_T6SSiii_ML_837	BACT.0323.00347	GCF_003812705.1	ASM381270v1	Chryseobacterium	arthrosphaerae	1	1	3	1	1	1	1	2	1	1	1	1	1	1
117	BACT.0323.00709.0001i_T6SSiii_ML_2873	BACT.0323.00709	GCF_020872015.1	ASM2087201v1	Chryseobacterium	arthrosphaerae	1	1	3	1	1	1	1	2	1	1	1	1	1	1
118	BACT.0323.01005.0001i_T6SSiii_ML_3640	BACT.0323.01005	GCF_003815995.1	ASM381599v1	Chryseobacterium	balustinum	1	1	1	1	1	1	0	1	1	1	1	1	1	1
119	BACT.0323.00360.0001i_T6SSiii_ML_1626	BACT.0323.00360	GCF_003815955.1	ASM381595v1	Chryseobacterium	bernardetii	1	1	3	1	1	1	1	2	1	1	1	1	1	1
120	BACT.0323.00361.0001i_T6SSiii_ML_1646	BACT.0323.00361	GCF_003815975.1	ASM381597v1	Chryseobacterium	bernardetii	1	1	3	1	1	1	1	2	1	1	1	1	1	1
121	BACT.0323.00255.0001i_T6SSiii_ML_645	BACT.0323.00255	GCF_002770595.1	ASM277059v1	Chryseobacterium	camelliae	1	1	2	1	1	1	1	2	1	1	1	1	1	1
122	BACT.0323.00722.0001i_T6SSiii_ML_2925	BACT.0323.00722	GCF_021278965.1	ASM2127896v1	Chryseobacterium	capnotolerans	1	1	1	0	0	1	0	1	1	1	1	1	1	1
123	BACT.0323.00351.0001i_T6SSiii_ML_1076	BACT.0323.00351	GCF_003815695.1	ASM381569v1	Chryseobacterium	carnipullorum	1	1	3	1	1	1	1	1	1	1	1	1	1	1
124	BACT.0323.00355.0001i_T6SSiii_ML_1294	BACT.0323.00355	GCF_003815855.1	ASM381585v1	Chryseobacterium	carnipullorum	1	1	2	1	1	1	1	1	1	1	1	1	1	1
125	BACT.0323.00771.0001i_T6SSiii_ML_2971	BACT.0323.00771	GCF_022965695.1	ASM2296569v1	Chryseobacterium	daecheongense	1	1	2	1	1	1	1	2	1	1	1	1	1	1
126	BACT.0323.00108.0001i_T6SSiii_ML_113	BACT.0323.00108	GCF_001021975.1	ASM102197v1	Chryseobacterium	gallinarum	1	1	3	1	1	1	1	1	1	1	1	1	1	1
127	BACT.0323.01018.0001i_T6SSiii_ML_3680	BACT.0323.01018	GCF_012273615.1	ASM1227361v1	Chryseobacterium	gallinarum	1	1	3	1	1	1	1	1	1	1	1	1	1	1
128	BACT.0323.01092.0001i_T6SSiii_ML_3816	BACT.0323.01092	GCF_001648155.1	ASM164815v1	Chryseobacterium	glaciei	1	1	3	1	1	1	1	1	1	1	0	1	0	0
129	BACT.0323.01092.0001i_T6SSiii_ML_3846	BACT.0323.01092	GCF_001648155.1	ASM164815v1	Chryseobacterium	glaciei	1	1	2	1	1	1	1	2	1	1	1	1	1	1
130	BACT.0323.00941.0001i_T6SSiii_ML_3195	BACT.0323.00941	GCF_900636535.1	42727_A01	Chryseobacterium	gleum	1	1	4	1	1	1	1	2	1	1	1	1	1	1
131	BACT.0323.00202.0001i_T6SSiii_ML_297	BACT.0323.00202	GCF_002025665.1	ASM202566v1	Chryseobacterium	indologenes	1	1	3	1	1	1	1	2	1	1	1	1	1	1
132	BACT.0323.00210.0001i_T6SSiii_ML_347	BACT.0323.00210	GCF_002208925.2	ASM220892v2	Chryseobacterium	indologenes	1	1	3	1	1	1	1	1	1	1	1	1	1	1
133	BACT.0323.00240.0001i_T6SSiii_ML_527	BACT.0323.00240	GCF_002591275.1	ASM259127v1	Chryseobacterium	indologenes	1	1	3	1	1	1	1	1	1	1	1	1	1	1
134	BACT.0323.00346.0001i_T6SSiii_ML_736	BACT.0323.00346	GCF_003812605.1	ASM381260v1	Chryseobacterium	indologenes	1	1	3	1	1	1	1	1	1	1	1	1	1	1
135	BACT.0323.00348.0001i_T6SSiii_ML_891	BACT.0323.00348	GCF_003812865.1	ASM381286v1	Chryseobacterium	indologenes	1	1	3	1	1	1	1	1	1	1	1	1	1	1
136	BACT.0323.00359.0001i_T6SSiii_ML_1524	BACT.0323.00359	GCF_003815935.1	ASM381593v1	Chryseobacterium	indologenes	1	1	3	1	1	1	1	1	1	1	1	1	1	1
137	BACT.0323.00579.0001i_T6SSiii_ML_2484	BACT.0323.00579	GCF_016694815.1	ASM1669481v1	Chryseobacterium	indologenes	1	1	3	1	1	1	1	1	1	1	1	1	1	1
138	BACT.0323.00632.0001i_T6SSiii_ML_2625	BACT.0323.00632	GCF_018362995.1	ASM1836299v1	Chryseobacterium	indologenes	1	1	3	1	1	1	1	1	1	1	1	1	1	1
139	BACT.0323.00700.0001i_T6SSiii_ML_2766	BACT.0323.00700	GCF_020683005.1	ASM2068300v1	Chryseobacterium	indologenes	1	1	3	1	1	1	1	1	1	1	1	1	1	1
140	BACT.0323.00950.0001i_T6SSiii_ML_3298	BACT.0323.00950	GCF_900683405.1	57566_G01	Chryseobacterium	indologenes	1	1	3	1	1	1	1	1	1	1	1	1	1	1
141	BACT.0323.00357.0001i_T6SSiii_ML_1455	BACT.0323.00357	GCF_003815895.1	ASM381589v1	Chryseobacterium	indoltheticum	1	1	2	1	1	1	0	2	1	1	1	1	1	1
142	BACT.0323.00358.0001i_T6SSiii_ML_1487	BACT.0323.00358	GCF_003815915.1	ASM381591v1	Chryseobacterium	indoltheticum	1	1	2	1	1	1	0	2	1	1	1	1	1	1
143	BACT.0323.00578.0001i_T6SSiii_ML_2425	BACT.0323.00578	GCF_016657085.1	ASM1665708v1	Chryseobacterium	indoltheticum	1	1	1	1	1	1	0	1	1	1	1	1	1	1
144	BACT.0323.01003.0001i_T6SSiii_ML_3548	BACT.0323.01003	GCF_003815775.1	ASM381577v1	Chryseobacterium	joostei	1	1	3	1	1	1	1	2	1	1	1	1	1	1
145	BACT.0323.00354.0001i_T6SSiii_ML_1170	BACT.0323.00354	GCF_003815755.1	ASM381575v1	Chryseobacterium	lactis	1	1	3	1	1	1	1	1	1	1	1	1	1	1
146	BACT.0323.00356.0001i_T6SSiii_ML_1343	BACT.0323.00356	GCF_003815875.1	ASM381587v1	Chryseobacterium	lactis	1	1	3	1	1	1	1	1	1	1	1	1	1	1
148	BACT.0323.00353.0001i_T6SSiii_ML_1115	BACT.0323.00353	GCF_003815735.1	ASM381573v1	Chryseobacterium	nakagawai	1	1	2	0	0	1	1	1	1	1	0	0	0	0
150	BACT.0323.00943.0001i_T6SSiii_ML_3228	BACT.0323.00943	GCF_900637665.1	52437_G01	Chryseobacterium	nakagawai	1	1	2	0	0	1	1	1	1	1	0	0	0	0
151	BACT.0323.00778.0001i_T6SSiii_ML_2976	BACT.0323.00778	GCF_023195755.1	ASM2319575v1	Chryseobacterium	nepalense	1	1	3	1	1	1	0	1	1	1	1	1	0	0
152	BACT.0323.00778.0001i_T6SSiii_ML_2993	BACT.0323.00778	GCF_023195755.1	ASM2319575v1	Chryseobacterium	nepalense	1	1	2	1	1	1	1	1	1	1	1	1	1	1
153	BACT.0323.00885.0001i_T6SSiii_ML_3113	BACT.0323.00885	GCF_025244725.1	ASM2524472v1	Chryseobacterium	oranimense	1	1	2	1	1	1	1	1	1	1	1	1	1	1
154	BACT.0323.00219.0001i_T6SSiii_ML_475	BACT.0323.00219	GCF_002285635.2	ASM228563v2	Chryseobacterium	piperi	1	1	3	1	1	1	1	2	1	1	1	1	1	1
155	BACT.0323.01051.0001i_T6SSiii_ML_3743	BACT.0323.01051	GCF_020342415.1	ASM2034241v1	Chryseobacterium	rhizoplanae	1	1	2	1	1	1	0	1	1	1	0	1	0	0
156	BACT.0323.01051.0001i_T6SSiii_ML_3771	BACT.0323.01051	GCF_020342415.1	ASM2034241v1	Chryseobacterium	rhizoplanae	1	1	3	1	1	1	1	2	1	1	1	1	1	1
157	BACT.0323.00349.0001i_T6SSiii_ML_1001	BACT.0323.00349	GCF_003815615.1	ASM381561v1	Chryseobacterium	shandongense	1	1	2	1	1	1	1	1	1	1	1	1	1	1
158	BACT.0323.00349.0001i_T6SSiii_ML_984	BACT.0323.00349	GCF_003815615.1	ASM381561v1	Chryseobacterium	shandongense	1	1	3	1	1	1	0	1	1	1	1	1	0	0
159	BACT.0323.01001.0001i_T6SSiii_ML_3447	BACT.0323.01001	GCF_003815635.1	ASM381563v1	Chryseobacterium	shandongense	1	1	3	1	1	1	0	1	1	1	1	1	0	0
160	BACT.0323.01001.0001i_T6SSiii_ML_3466	BACT.0323.01001	GCF_003815635.1	ASM381563v1	Chryseobacterium	shandongense	1	1	2	1	1	1	1	1	1	1	1	1	1	1
161	BACT.0323.01004.0001i_T6SSiii_ML_3566	BACT.0323.01004	GCF_003815835.1	ASM381583v1	Chryseobacterium	shandongense	1	1	3	1	1	1	0	1	1	1	1	1	0	0
162	BACT.0323.01004.0001i_T6SSiii_ML_3585	BACT.0323.01004	GCF_003815835.1	ASM381583v1	Chryseobacterium	shandongense	1	1	2	1	1	1	1	1	1	1	1	1	1	1
164	BACT.0323.00093.0001i_T6SSiii_ML_56	BACT.0323.00093	GCF_000829375.1	ASM82937v1	Chryseobacterium	sp.	1	1	2	0	0	1	1	1	1	1	0	0	0	0
165	BACT.0323.00212.0001i_T6SSiii_ML_461	BACT.0323.00212	GCF_002216065.1	ASM221606v1	Chryseobacterium	sp.	1	1	2	1	1	1	1	1	1	1	1	1	1	1
166	BACT.0323.00342.0001i_T6SSiii_ML_687	BACT.0323.00342	GCF_003669035.1	ASM366903v1	Chryseobacterium	sp.	1	1	2	1	1	1	0	2	1	1	0	1	1	1
167	BACT.0323.00350.0001i_T6SSiii_ML_1007	BACT.0323.00350	GCF_003815655.1	ASM381565v1	Chryseobacterium	sp.	1	1	3	1	1	1	1	1	1	1	0	1	0	0
168	BACT.0323.00350.0001i_T6SSiii_ML_1046	BACT.0323.00350	GCF_003815655.1	ASM381565v1	Chryseobacterium	sp.	1	1	2	1	1	1	1	2	1	1	1	1	1	1
169	BACT.0323.00352.0001i_T6SSiii_ML_1103	BACT.0323.00352	GCF_003815715.1	ASM381571v1	Chryseobacterium	sp.	1	1	3	1	1	1	1	3	1	1	1	1	1	1
170	BACT.0323.00587.0001i_T6SSiii_ML_2578	BACT.0323.00587	GCF_016728765.1	ASM1672876v1	Chryseobacterium	sp.	1	1	3	1	1	1	1	1	1	1	0	1	0	0
171	BACT.0323.00636.0001i_T6SSiii_ML_2647	BACT.0323.00636	GCF_018603435.1	ASM1860343v1	Chryseobacterium	sp.	1	1	2	1	1	1	1	1	1	1	1	1	1	1
172	BACT.0323.00637.0001i_T6SSiii_ML_2658	BACT.0323.00637	GCF_018924625.1	ASM1892462v1	Chryseobacterium	sp.	1	1	3	1	1	1	1	2	1	1	1	1	1	1
173	BACT.0323.00653.0001i_T6SSiii_ML_2695	BACT.0323.00653	GCF_019317325.1	ASM1931732v1	Chryseobacterium	sp.	1	1	3	1	1	1	1	1	1	1	1	1	1	1
174	BACT.0323.00713.0001i_T6SSiii_ML_2893	BACT.0323.00713	GCF_020911865.1	ASM2091186v1	Chryseobacterium	sp.	1	1	0	1	1	1	1	0	1	1	1	1	0	0
175	BACT.0323.00713.0001i_T6SSiii_ML_2911	BACT.0323.00713	GCF_020911865.1	ASM2091186v1	Chryseobacterium	sp.	1	1	2	1	1	1	0	2	1	1	1	1	1	1
176	BACT.0323.00755.0001i_T6SSiii_ML_2959	BACT.0323.00755	GCF_022488405.1	ASM2248840v1	Chryseobacterium	sp.	1	1	2	1	1	1	1	2	1	1	1	1	1	1
177	BACT.0323.00820.0001i_T6SSiii_ML_3064	BACT.0323.00820	GCF_024399315.1	ASM2439931v1	Chryseobacterium	sp.	1	1	3	1	1	1	1	1	1	1	1	1	1	1
178	BACT.0323.00886.0001i_T6SSiii_ML_3127	BACT.0323.00886	GCF_025403485.1	ASM2540348v1	Chryseobacterium	sp.	1	1	2	1	1	1	1	2	1	1	1	1	1	1
179	BACT.0323.00890.0001i_T6SSiii_ML_3136	BACT.0323.00890	GCF_025736815.1	ASM2573681v1	Chryseobacterium	sp.	1	1	3	1	1	0	0	1	1	0	1	0	0	0
180	BACT.0323.00890.0001i_T6SSiii_ML_3153	BACT.0323.00890	GCF_025736815.1	ASM2573681v1	Chryseobacterium	sp.	1	1	2	1	1	1	1	1	1	1	1	1	1	1
181	BACT.0323.00960.0001i_T6SSiii_ML_3408	BACT.0323.00960	GCF_903969135.1	CHRYMOREF3PV03	Chryseobacterium	sp.	1	1	3	1	1	1	1	1	1	1	1	1	1	1
182	BACT.0323.00986.0001i_T6SSiii_ML_3440	BACT.0323.00986	GCF_001456155.1	ASM145615v1	Chryseobacterium	sp.	1	1	2	1	1	1	1	2	1	1	1	1	1	1
183	BACT.0323.01002.0001i_T6SSiii_ML_3489	BACT.0323.01002	GCF_003815675.1	ASM381567v1	Chryseobacterium	sp.	1	1	3	1	1	1	1	2	1	1	1	1	1	1
184	BACT.0323.01013.0001i_T6SSiii_ML_3657	BACT.0323.01013	GCF_007362475.1	ASM736247v1	Chryseobacterium	sp.	1	1	1	1	1	1	0	1	1	1	1	1	1	1
185	BACT.0323.01042.0001i_T6SSiii_ML_3735	BACT.0323.01042	GCF_019613955.1	ASM1961395v1	Chryseobacterium	sp.	1	1	2	1	1	1	0	1	1	1	1	1	1	1
186	BACT.0323.01084.0001i_T6SSiii_ML_3811	BACT.0323.01084	GCF_026314945.1	ASM2631494v1	Chryseobacterium	sp.	1	1	2	1	1	1	1	2	1	1	1	1	1	1
187	BACT.0323.00951.0001i_T6SSiii_ML_3391	BACT.0323.00951	GCF_900683625.1	56279_G01	Chryseobacterium	taihuense	1	1	3	1	1	1	1	1	1	1	0	1	0	0
188	BACT.0323.00934.0001i_T6SSiii_ML_3179	BACT.0323.00934	GCF_900187185.1	50618_E01	Chryseobacterium	taklimakanense	1	1	1	1	1	1	1	2	1	1	1	1	1	1
189	BACT.0323.00505.0001i_T6SSiii_ML_1727	BACT.0323.00505	GCF_013402795.1	ASM1340279v1	Costertonia	aggregata	1	1	2	1	1	1	1	1	1	1	1	1	0	0
190	BACT.0323.00010.0001i_T6SSiii_ML_5	BACT.0323.00010	GCF_000023125.1	ASM2312v1	Dyadobacter	fermentans	1	1	1	1	1	1	1	1	1	1	0	0	0	0
191	BACT.0323.00602.0001i_T6SSiii_ML_2590	BACT.0323.00602	GCF_016894445.1	ASM1689444v1	Dyadobacter	sandarakinus	1	1	1	1	1	1	1	1	1	1	0	0	0	0
194	BACT.0323.00049.0001i_T6SSiii_ML_33	BACT.0323.00049	GCF_000240095.2	ASM24009v3	Elizabethkingia	anophelis	1	1	2	1	1	1	1	1	1	1	1	1	1	1
195	BACT.0323.00071.0001i_T6SSiii_ML_41	BACT.0323.00071	GCF_000495935.2	ASM49593v2	Elizabethkingia	anophelis	1	1	3	1	1	1	1	2	1	1	1	1	1	1
196	BACT.0323.00107.0001i_T6SSiii_ML_90	BACT.0323.00107	GCF_001011675.1	ASM101167v1	Elizabethkingia	anophelis	1	1	2	1	1	1	1	1	1	1	1	1	1	1
197	BACT.0323.00145.0001i_T6SSiii_ML_167	BACT.0323.00145	GCF_001596175.2	ASM159617v2	Elizabethkingia	anophelis	1	1	2	1	1	1	1	1	1	1	1	1	1	1
198	BACT.0323.00146.0001i_T6SSiii_ML_169	BACT.0323.00146	GCF_001618465.2	ASM161846v2	Elizabethkingia	anophelis	1	1	2	1	1	1	1	1	1	1	1	1	1	1
199	BACT.0323.00147.0001i_T6SSiii_ML_171	BACT.0323.00147	GCF_001618505.2	ASM161850v2	Elizabethkingia	anophelis	1	1	2	1	1	1	1	1	1	1	1	1	1	1
200	BACT.0323.00148.0001i_T6SSiii_ML_173	BACT.0323.00148	GCF_001618545.2	ASM161854v2	Elizabethkingia	anophelis	1	1	2	1	1	1	1	1	1	1	1	1	1	1
201	BACT.0323.00191.0001i_T6SSiii_ML_267	BACT.0323.00191	GCF_002022025.1	ASM202202v1	Elizabethkingia	anophelis	1	1	2	1	1	1	1	1	1	1	1	1	1	1
202	BACT.0323.00192.0001i_T6SSiii_ML_269	BACT.0323.00192	GCF_002022045.1	ASM202204v1	Elizabethkingia	anophelis	1	1	2	1	1	1	1	1	1	1	1	1	1	1
203	BACT.0323.00193.0001i_T6SSiii_ML_271	BACT.0323.00193	GCF_002022065.1	ASM202206v1	Elizabethkingia	anophelis	1	1	2	1	1	1	1	1	1	1	1	1	1	1
204	BACT.0323.00197.0001i_T6SSiii_ML_277	BACT.0323.00197	GCF_002023235.2	ASM202323v2	Elizabethkingia	anophelis	1	1	2	1	1	1	1	1	1	1	1	1	1	1
205	BACT.0323.00198.0001i_T6SSiii_ML_279	BACT.0323.00198	GCF_002023665.2	ASM202366v2	Elizabethkingia	anophelis	1	1	2	1	1	1	1	1	1	1	1	1	1	1
206	BACT.0323.00200.0001i_T6SSiii_ML_283	BACT.0323.00200	GCF_002024825.1	ASM202482v1	Elizabethkingia	anophelis	1	1	2	1	1	1	1	1	1	1	1	1	1	1
207	BACT.0323.00218.0001i_T6SSiii_ML_467	BACT.0323.00218	GCF_002277995.2	ASM227799v2	Elizabethkingia	anophelis	1	1	2	1	1	1	1	1	1	1	1	1	1	1
208	BACT.0323.00232.0001i_T6SSiii_ML_487	BACT.0323.00232	GCF_002310515.1	ASM231051v1	Elizabethkingia	anophelis	1	1	2	1	1	1	1	1	1	1	1	1	1	1
209	BACT.0323.00233.0001i_T6SSiii_ML_489	BACT.0323.00233	GCF_002310535.1	ASM231053v1	Elizabethkingia	anophelis	1	1	2	1	1	1	1	1	1	1	1	1	1	1
210	BACT.0323.00267.0001i_T6SSiii_ML_655	BACT.0323.00267	GCF_002951395.1	ASM295139v1	Elizabethkingia	anophelis	1	1	3	1	1	1	1	2	1	1	1	1	1	1
211	BACT.0323.00268.0001i_T6SSiii_ML_657	BACT.0323.00268	GCF_002951455.1	ASM295145v1	Elizabethkingia	anophelis	1	1	3	1	1	1	1	2	1	1	1	1	1	1
212	BACT.0323.00432.0001i_T6SSiii_ML_1700	BACT.0323.00432	GCF_009697265.1	ASM969726v1	Elizabethkingia	anophelis	1	1	2	1	1	1	1	1	1	1	1	1	1	1
213	BACT.0323.00446.0001i_T6SSiii_ML_1706	BACT.0323.00446	GCF_009810215.1	ASM981021v1	Elizabethkingia	anophelis	1	1	3	1	1	1	1	2	1	1	1	1	1	1
214	BACT.0323.00538.0001i_T6SSiii_ML_1736	BACT.0323.00538	GCF_014702245.1	ASM1470224v1	Elizabethkingia	anophelis	1	1	2	1	1	1	1	1	1	1	1	1	1	1
215	BACT.0323.00591.0001i_T6SSiii_ML_2581	BACT.0323.00591	GCF_016838625.1	ASM1683862v1	Elizabethkingia	anophelis	1	1	2	1	1	1	1	1	1	1	1	1	1	1
216	BACT.0323.00745.0001i_T6SSiii_ML_2941	BACT.0323.00745	GCF_022221405.1	ASM2222140v1	Elizabethkingia	anophelis	1	1	2	1	1	1	1	1	1	1	1	1	1	1
217	BACT.0323.00746.0001i_T6SSiii_ML_2943	BACT.0323.00746	GCF_022221425.1	ASM2222142v1	Elizabethkingia	anophelis	1	1	2	1	1	1	1	1	1	1	1	1	1	1
218	BACT.0323.00747.0001i_T6SSiii_ML_2945	BACT.0323.00747	GCF_022221445.1	ASM2222144v1	Elizabethkingia	anophelis	1	1	2	1	1	1	1	1	1	1	1	1	1	1
219	BACT.0323.00748.0001i_T6SSiii_ML_2947	BACT.0323.00748	GCF_022221465.1	ASM2222146v1	Elizabethkingia	anophelis	1	1	2	1	1	1	1	1	1	1	1	1	1	1
220	BACT.0323.00749.0001i_T6SSiii_ML_2949	BACT.0323.00749	GCF_022221485.1	ASM2222148v1	Elizabethkingia	anophelis	1	1	2	1	1	1	1	1	1	1	1	1	1	1
221	BACT.0323.00750.0001i_T6SSiii_ML_2951	BACT.0323.00750	GCF_022221505.1	ASM2222150v1	Elizabethkingia	anophelis	1	1	2	1	1	1	1	1	1	1	1	1	1	1
222	BACT.0323.00797.0001i_T6SSiii_ML_3007	BACT.0323.00797	GCF_024205025.1	ASM2420502v1	Elizabethkingia	anophelis	1	1	2	1	1	1	1	1	1	1	1	1	1	1
223	BACT.0323.00798.0001i_T6SSiii_ML_3009	BACT.0323.00798	GCF_024205045.1	ASM2420504v1	Elizabethkingia	anophelis	1	1	2	1	1	1	1	1	1	1	1	1	1	1
224	BACT.0323.00799.0001i_T6SSiii_ML_3011	BACT.0323.00799	GCF_024205065.1	ASM2420506v1	Elizabethkingia	anophelis	1	1	2	1	1	1	1	1	1	1	1	1	1	1
225	BACT.0323.00800.0001i_T6SSiii_ML_3013	BACT.0323.00800	GCF_024205085.1	ASM2420508v1	Elizabethkingia	anophelis	1	1	2	1	1	1	1	1	1	1	1	1	1	1
226	BACT.0323.00801.0001i_T6SSiii_ML_3015	BACT.0323.00801	GCF_024205105.1	ASM2420510v1	Elizabethkingia	anophelis	1	1	2	1	1	1	1	1	1	1	1	1	1	1
227	BACT.0323.00802.0001i_T6SSiii_ML_3017	BACT.0323.00802	GCF_024205125.1	ASM2420512v1	Elizabethkingia	anophelis	1	1	2	1	1	1	1	1	1	1	1	1	1	1
228	BACT.0323.00803.0001i_T6SSiii_ML_3019	BACT.0323.00803	GCF_024205145.1	ASM2420514v1	Elizabethkingia	anophelis	1	1	2	1	1	1	1	1	1	1	1	1	1	1
229	BACT.0323.00804.0001i_T6SSiii_ML_3021	BACT.0323.00804	GCF_024205165.1	ASM2420516v1	Elizabethkingia	anophelis	1	1	2	1	1	1	1	1	1	1	1	1	1	1
230	BACT.0323.00805.0001i_T6SSiii_ML_3023	BACT.0323.00805	GCF_024205185.1	ASM2420518v1	Elizabethkingia	anophelis	1	1	2	1	1	1	1	1	1	1	1	1	1	1
231	BACT.0323.00806.0001i_T6SSiii_ML_3025	BACT.0323.00806	GCF_024205425.1	ASM2420542v1	Elizabethkingia	anophelis	1	1	2	1	1	1	1	1	1	1	1	1	1	1
232	BACT.0323.00807.0001i_T6SSiii_ML_3027	BACT.0323.00807	GCF_024205445.1	ASM2420544v1	Elizabethkingia	anophelis	1	1	2	1	1	1	1	1	1	1	1	1	1	1
233	BACT.0323.00808.0001i_T6SSiii_ML_3029	BACT.0323.00808	GCF_024205465.1	ASM2420546v1	Elizabethkingia	anophelis	1	1	2	1	1	1	1	1	1	1	1	1	1	1
234	BACT.0323.00809.0001i_T6SSiii_ML_3031	BACT.0323.00809	GCF_024205485.1	ASM2420548v1	Elizabethkingia	anophelis	1	1	2	1	1	1	1	1	1	1	1	1	1	1
235	BACT.0323.00810.0001i_T6SSiii_ML_3033	BACT.0323.00810	GCF_024205505.1	ASM2420550v1	Elizabethkingia	anophelis	1	1	2	1	1	1	1	1	1	1	1	1	1	1
236	BACT.0323.00811.0001i_T6SSiii_ML_3035	BACT.0323.00811	GCF_024205525.1	ASM2420552v1	Elizabethkingia	anophelis	1	1	2	1	1	1	1	1	1	1	1	1	1	1
237	BACT.0323.00812.0001i_T6SSiii_ML_3037	BACT.0323.00812	GCF_024205545.1	ASM2420554v1	Elizabethkingia	anophelis	1	1	2	1	1	1	1	1	1	1	1	1	1	1
238	BACT.0323.00813.0001i_T6SSiii_ML_3039	BACT.0323.00813	GCF_024205565.1	ASM2420556v1	Elizabethkingia	anophelis	1	1	2	1	1	1	1	1	1	1	1	1	1	1
239	BACT.0323.00814.0001i_T6SSiii_ML_3041	BACT.0323.00814	GCF_024205585.1	ASM2420558v1	Elizabethkingia	anophelis	1	1	2	1	1	1	1	1	1	1	1	1	1	1
240	BACT.0323.00815.0001i_T6SSiii_ML_3043	BACT.0323.00815	GCF_024205605.1	ASM2420560v1	Elizabethkingia	anophelis	1	1	2	1	1	1	1	1	1	1	1	1	1	1
241	BACT.0323.00816.0001i_T6SSiii_ML_3045	BACT.0323.00816	GCF_024205645.1	ASM2420564v1	Elizabethkingia	anophelis	1	1	2	1	1	1	1	1	1	1	1	1	1	1
242	BACT.0323.00887.0001i_T6SSiii_ML_3134	BACT.0323.00887	GCF_025449135.1	ASM2544913v1	Elizabethkingia	anophelis	1	1	2	1	1	1	1	1	1	1	1	1	1	1
243	BACT.0323.00991.0001i_T6SSiii_ML_3441	BACT.0323.00991	GCF_002022085.1	ASM202208v1	Elizabethkingia	anophelis	1	1	2	1	1	1	1	1	1	1	1	1	1	1
244	BACT.0323.01063.0001i_T6SSiii_ML_3795	BACT.0323.01063	GCF_024205625.1	ASM2420562v1	Elizabethkingia	anophelis	1	1	2	1	1	1	1	1	1	1	1	1	1	1
245	BACT.0323.00199.0001i_T6SSiii_ML_281	BACT.0323.00199	GCF_002024805.1	ASM202480v1	Elizabethkingia	bruuniana	1	1	2	1	1	1	1	1	1	1	1	1	1	1
246	BACT.0323.00407.0001i_T6SSiii_ML_1693	BACT.0323.00407	GCF_007923145.1	ASM792314v1	Elizabethkingia	bruuniana	1	1	2	0	0	1	1	1	1	1	1	1	1	1
247	BACT.0323.00577.0001i_T6SSiii_ML_2387	BACT.0323.00577	GCF_016599835.1	ASM1659983v1	Elizabethkingia	bruuniana	1	1	2	1	1	1	1	1	1	1	1	1	1	1
248	BACT.0323.00194.0001i_T6SSiii_ML_273	BACT.0323.00194	GCF_002022105.1	ASM202210v1	Elizabethkingia	meningoseptica	1	1	2	1	1	1	1	1	1	1	1	1	1	1
249	BACT.0323.00196.0001i_T6SSiii_ML_276	BACT.0323.00196	GCF_002022145.1	ASM202214v1	Elizabethkingia	meningoseptica	1	1	2	1	1	1	1	1	1	1	1	1	1	1
250	BACT.0323.00262.0001i_T6SSiii_ML_652	BACT.0323.00262	GCF_002887275.1	ASM288727v1	Elizabethkingia	meningoseptica	1	1	2	1	1	1	1	1	1	1	1	1	1	1
251	BACT.0323.00474.0001i_T6SSiii_ML_1719	BACT.0323.00474	GCF_011612125.1	ASM1161212v1	Elizabethkingia	meningoseptica	1	1	2	1	1	1	1	1	1	1	1	1	1	1
252	BACT.0323.00937.0001i_T6SSiii_ML_3180	BACT.0323.00937	GCF_900475375.1	42685_B01	Elizabethkingia	meningoseptica	1	1	2	1	1	1	1	1	1	1	1	1	1	1
253	BACT.0323.00101.0001i_T6SSiii_ML_83	BACT.0323.00101	GCF_000955665.1	ASM95566v1	Elizabethkingia	miricola	1	1	2	1	1	1	1	1	1	1	1	1	1	1
254	BACT.0323.00238.0001i_T6SSiii_ML_498	BACT.0323.00238	GCF_002557775.1	ASM255777v1	Elizabethkingia	miricola	1	1	2	1	1	1	1	1	1	1	1	1	1	1
255	BACT.0323.00455.0001i_T6SSiii_ML_1708	BACT.0323.00455	GCF_009938095.1	ASM993809v1	Elizabethkingia	miricola	1	1	2	1	1	1	1	1	1	1	1	1	1	1
256	BACT.0323.00730.0001i_T6SSiii_ML_2939	BACT.0323.00730	GCF_021431905.1	ASM2143190v1	Elizabethkingia	miricola	1	1	2	1	1	1	1	1	1	1	1	1	1	1
257	BACT.0323.00385.0001i_T6SSiii_ML_1686	BACT.0323.00385	GCF_005234115.1	ASM523411v1	Elizabethkingia	sp.	1	1	2	1	1	1	1	1	1	1	1	1	1	1
258	BACT.0323.00195.0001i_T6SSiii_ML_274	BACT.0323.00195	GCF_002022125.1	ASM202212v1	Elizabethkingia	ursingii	1	1	3	1	1	1	1	2	1	1	1	1	1	1
259	BACT.0323.01024.0001i_T6SSiii_ML_3707	BACT.0323.01024	GCF_013488205.1	ASM1348820v1	Empedobacter	falsenii	1	1	1	1	1	1	1	1	1	1	1	1	1	1
260	BACT.0323.00787.0001i_T6SSiii_ML_3001	BACT.0323.00787	GCF_023278365.1	ASM2327836v1	Epilithonimonas	zeae	1	1	1	1	1	1	1	1	1	1	1	1	1	1
261	BACT.0323.00205.0001i_T6SSiii_ML_318	BACT.0323.00205	GCF_002108455.1	ASM210845v1	Fibrella	sp.	1	1	1	1	1	1	1	1	1	1	1	1	1	1
262	BACT.0323.00236.0001i_T6SSiii_ML_491	BACT.0323.00236	GCF_002355595.1	F._lacunae_YT21-2	Filimonas	lacunae	1	1	2	1	1	1	1	0	1	1	1	1	1	1
263	BACT.0323.00236.0001i_T6SSiii_ML_492	BACT.0323.00236	GCF_002355595.1	F._lacunae_YT21-2	Filimonas	lacunae	1	1	2	1	1	1	1	1	1	1	0	1	1	0
264	BACT.0323.00409.0001i_T6SSiii_ML_1695	BACT.0323.00409	GCF_007970805.1	ASM797080v1	Flavisolibacter	ginsenosidimutans	1	1	1	1	1	1	1	1	1	1	0	0	0	0
265	BACT.0323.00817.0001i_T6SSiii_ML_3047	BACT.0323.00817	GCF_024271895.1	ASM2427189v1	Flavobacterium	bizetiae	1	1	2	1	0	1	1	1	1	1	0	1	1	0
266	BACT.0323.00980.0001i_T6SSiii_ML_3431	BACT.0323.00980	GCF_000253275.1	ASM25327v1	Flavobacterium	branchiophilum	1	1	2	1	1	1	1	3	1	1	0	1	1	1
267	BACT.0323.00048.0001i_T6SSiii_ML_21	BACT.0323.00048	GCF_000240075.2	ASM24007v2	Flavobacterium	columnare	1	1	2	1	1	1	1	1	1	1	0	1	0	0
268	BACT.0323.00141.0001i_T6SSiii_ML_151	BACT.0323.00141	GCF_001580475.1	ASM158047v1	Flavobacterium	columnare	1	1	2	1	1	1	1	1	1	1	0	1	0	0
269	BACT.0323.00157.0001i_T6SSiii_ML_215	BACT.0323.00157	GCF_001677395.1	ASM167739v1	Flavobacterium	columnare	1	1	2	1	1	1	1	1	1	1	0	1	0	0
270	BACT.0323.00180.0001i_T6SSiii_ML_251	BACT.0323.00180	GCF_001936395.1	ASM193639v1	Flavobacterium	columnare	1	1	2	1	1	1	1	1	1	1	0	1	0	0
271	BACT.0323.00543.0001i_T6SSiii_ML_1743	BACT.0323.00543	GCF_014844255.1	ASM1484425v1	Flavobacterium	columnare	1	1	2	1	1	1	1	1	1	1	0	1	0	0
272	BACT.0323.00544.0001i_T6SSiii_ML_1776	BACT.0323.00544	GCF_014844295.1	ASM1484429v1	Flavobacterium	columnare	1	1	2	1	1	1	1	1	1	1	0	1	0	0
273	BACT.0323.00545.0001i_T6SSiii_ML_1809	BACT.0323.00545	GCF_014844315.1	ASM1484431v1	Flavobacterium	columnare	1	1	2	1	1	1	1	1	1	1	0	1	0	0
274	BACT.0323.00546.0001i_T6SSiii_ML_1842	BACT.0323.00546	GCF_014844335.1	ASM1484433v1	Flavobacterium	columnare	1	1	2	1	1	1	1	1	1	1	0	1	0	0
275	BACT.0323.00547.0001i_T6SSiii_ML_1875	BACT.0323.00547	GCF_014844355.1	ASM1484435v1	Flavobacterium	columnare	1	1	2	1	1	1	1	1	1	1	0	1	0	0
276	BACT.0323.00548.0001i_T6SSiii_ML_1908	BACT.0323.00548	GCF_014844375.1	ASM1484437v1	Flavobacterium	columnare	1	1	2	1	1	1	1	1	1	1	0	1	0	0
277	BACT.0323.00549.0001i_T6SSiii_ML_1941	BACT.0323.00549	GCF_014844395.1	ASM1484439v1	Flavobacterium	columnare	1	1	2	1	1	1	1	1	1	1	0	1	0	0
278	BACT.0323.00550.0001i_T6SSiii_ML_1974	BACT.0323.00550	GCF_014844415.1	ASM1484441v1	Flavobacterium	columnare	1	1	2	1	1	1	1	1	1	1	0	1	0	0
279	BACT.0323.00551.0001i_T6SSiii_ML_2007	BACT.0323.00551	GCF_014844435.1	ASM1484443v1	Flavobacterium	columnare	1	1	2	1	1	1	1	1	1	1	0	1	0	0
280	BACT.0323.00552.0001i_T6SSiii_ML_2040	BACT.0323.00552	GCF_014844455.1	ASM1484445v1	Flavobacterium	columnare	1	1	2	1	1	1	1	1	1	1	0	1	0	0
281	BACT.0323.00553.0001i_T6SSiii_ML_2073	BACT.0323.00553	GCF_014844475.1	ASM1484447v1	Flavobacterium	columnare	1	1	2	1	1	1	1	1	1	1	0	1	0	0
282	BACT.0323.00554.0001i_T6SSiii_ML_2106	BACT.0323.00554	GCF_014844495.1	ASM1484449v1	Flavobacterium	columnare	1	1	2	1	1	1	1	1	1	1	0	1	0	0
283	BACT.0323.00555.0001i_T6SSiii_ML_2139	BACT.0323.00555	GCF_014844515.1	ASM1484451v1	Flavobacterium	columnare	1	1	2	1	1	1	1	1	1	1	0	1	0	0
284	BACT.0323.00556.0001i_T6SSiii_ML_2172	BACT.0323.00556	GCF_014844535.1	ASM1484453v1	Flavobacterium	columnare	1	1	2	1	1	1	1	1	1	1	0	1	0	0
285	BACT.0323.00557.0001i_T6SSiii_ML_2204	BACT.0323.00557	GCF_014844555.1	ASM1484455v1	Flavobacterium	columnare	1	1	2	1	1	1	1	1	1	1	0	1	0	0
286	BACT.0323.00558.0001i_T6SSiii_ML_2221	BACT.0323.00558	GCF_014844575.1	ASM1484457v1	Flavobacterium	columnare	1	1	2	1	1	1	1	1	1	1	0	1	0	0
287	BACT.0323.00559.0001i_T6SSiii_ML_2238	BACT.0323.00559	GCF_014844595.1	ASM1484459v1	Flavobacterium	columnare	1	1	2	1	1	1	1	1	1	1	0	1	0	0
288	BACT.0323.00560.0001i_T6SSiii_ML_2255	BACT.0323.00560	GCF_014844615.1	ASM1484461v1	Flavobacterium	columnare	1	1	2	1	1	1	1	1	1	1	0	1	0	0
289	BACT.0323.00561.0001i_T6SSiii_ML_2272	BACT.0323.00561	GCF_014844635.1	ASM1484463v1	Flavobacterium	columnare	1	1	2	1	1	1	1	1	1	1	0	1	0	0
290	BACT.0323.00562.0001i_T6SSiii_ML_2289	BACT.0323.00562	GCF_014844655.1	ASM1484465v1	Flavobacterium	columnare	1	1	2	1	1	1	1	1	1	1	0	1	0	0
291	BACT.0323.00563.0001i_T6SSiii_ML_2306	BACT.0323.00563	GCF_014844675.1	ASM1484467v1	Flavobacterium	columnare	1	1	2	1	1	1	1	1	1	1	0	1	0	0
292	BACT.0323.00564.0001i_T6SSiii_ML_2323	BACT.0323.00564	GCF_014844695.1	ASM1484469v1	Flavobacterium	columnare	1	1	2	1	1	1	1	1	1	1	0	1	0	0
293	BACT.0323.00565.0001i_T6SSiii_ML_2340	BACT.0323.00565	GCF_014844735.1	ASM1484473v1	Flavobacterium	columnare	1	1	2	1	1	1	1	1	1	1	0	1	0	0
294	BACT.0323.00566.0001i_T6SSiii_ML_2357	BACT.0323.00566	GCF_014844755.1	ASM1484475v1	Flavobacterium	columnare	1	1	2	1	1	1	1	1	1	1	0	1	0	0
295	BACT.0323.00567.0001i_T6SSiii_ML_2374	BACT.0323.00567	GCF_014844775.1	ASM1484477v1	Flavobacterium	columnare	1	1	2	1	1	1	1	1	1	1	0	1	0	0
296	BACT.0323.01208.0002i_T6SSiii_ML_3951	BACT.0323.01208	GCF_002951025.1	ASM295102v1	Flavobacterium	columnare	1	1	2	1	1	1	1	1	1	1	0	1	0	0
297	BACT.0323.00135.0001i_T6SSiii_ML_132	BACT.0323.00135	GCF_001534645.1	ASM153464v1	Flavobacterium	covae	1	1	2	1	1	1	1	1	1	1	0	1	0	0
298	BACT.0323.00150.0001i_T6SSiii_ML_180	BACT.0323.00150	GCF_001641185.1	ASM164118v1	Flavobacterium	covae	1	1	2	1	1	1	1	1	1	1	0	1	0	0
299	BACT.0323.00281.0001i_T6SSiii_ML_662	BACT.0323.00281	GCF_003122385.1	ASM312238v1	Flavobacterium	crocinum	1	1	2	1	1	1	1	1	1	1	0	1	1	0
300	BACT.0323.00006.0001i_T6SSiii_ML_1	BACT.0323.00006	GCF_000016645.1	ASM1664v1	Flavobacterium	johnsoniae	1	1	2	1	1	1	1	1	1	1	0	1	1	0
301	BACT.0323.01052.0001i_T6SSiii_ML_3793	BACT.0323.01052	GCF_021650975.2	ASM2165097v2	Flavobacterium	jumunjinense	1	1	2	1	1	1	1	2	1	1	0	2	1	0
302	BACT.0323.00277.0001i_T6SSiii_ML_659	BACT.0323.00277	GCF_003076475.1	ASM307647v1	Flavobacterium	kingsejongi	1	1	2	1	1	1	1	1	1	1	0	1	1	0
303	BACT.0323.00277.0001i_T6SSiii_ML_660	BACT.0323.00277	GCF_003076475.1	ASM307647v1	Flavobacterium	kingsejongi	1	1	1	1	1	1	1	1	1	1	0	1	1	1
304	BACT.0323.00127.0001i_T6SSiii_ML_127	BACT.0323.00127	GCF_001431805.1	ASM143180v1	Flavobacterium	psychrophilum	1	1	2	1	1	1	1	1	1	1	0	1	1	0
305	BACT.0323.00163.0001i_T6SSiii_ML_244	BACT.0323.00163	GCF_001708385.1	ASM170838v1	Flavobacterium	psychrophilum	1	1	2	1	1	1	1	1	1	1	0	1	1	0
306	BACT.0323.00775.0001i_T6SSiii_ML_2973	BACT.0323.00775	GCF_023008245.1	ASM2300824v1	Flavobacterium	sediminilitoris	1	1	2	1	1	1	1	1	1	1	0	2	1	0
307	BACT.0323.00341.0001i_T6SSiii_ML_674	BACT.0323.00341	GCF_003668995.1	ASM366899v1	Flavobacterium	sp.	1	1	1	1	1	1	1	1	1	1	0	1	1	1
308	BACT.0323.00715.0001i_T6SSiii_ML_2916	BACT.0323.00715	GCF_020911905.1	ASM2091190v1	Flavobacterium	sp.	1	1	2	1	1	1	1	1	1	1	0	1	1	0
309	BACT.0323.00782.0001i_T6SSiii_ML_2999	BACT.0323.00782	GCF_023272795.1	ASM2327279v1	Flavobacterium	sp.	1	1	2	1	1	1	1	1	1	1	0	1	1	0
310	BACT.0323.00895.0001i_T6SSiii_ML_3159	BACT.0323.00895	GCF_025947085.1	ASM2594708v1	Flavobacterium	sp.	1	1	2	1	1	1	1	1	1	1	0	2	0	0
311	BACT.0323.00899.0001i_T6SSiii_ML_3162	BACT.0323.00899	GCF_025947185.1	ASM2594718v1	Flavobacterium	sp.	1	1	2	1	1	1	1	1	1	1	0	1	1	0
312	BACT.0323.00902.0001i_T6SSiii_ML_3163	BACT.0323.00902	GCF_025947265.1	ASM2594726v1	Flavobacterium	sp.	1	1	2	1	1	1	1	2	1	1	0	1	1	0
313	BACT.0323.00905.0001i_T6SSiii_ML_3165	BACT.0323.00905	GCF_025947325.1	ASM2594732v1	Flavobacterium	sp.	1	1	2	1	1	1	1	1	1	1	0	2	1	0
314	BACT.0323.00906.0001i_T6SSiii_ML_3167	BACT.0323.00906	GCF_025947345.1	ASM2594734v1	Flavobacterium	sp.	1	1	1	1	1	1	1	1	1	1	0	1	1	1
315	BACT.0323.00907.0001i_T6SSiii_ML_3168	BACT.0323.00907	GCF_025947365.1	ASM2594736v1	Flavobacterium	sp.	1	1	2	1	1	1	1	2	1	1	0	1	1	1
316	BACT.0323.00921.0001i_T6SSiii_ML_3171	BACT.0323.00921	GCF_026870175.1	ASM2687017v1	Flavobacterium	sp.	1	1	1	1	0	1	1	1	1	0	0	1	1	1
317	BACT.0323.00922.0001i_T6SSiii_ML_3172	BACT.0323.00922	GCF_027111095.1	ASM2711109v1	Flavobacterium	sp.	1	1	2	1	1	0	0	1	1	1	1	1	0	0
318	BACT.0323.00923.0001i_T6SSiii_ML_3173	BACT.0323.00923	GCF_027111255.1	ASM2711125v1	Flavobacterium	sp.	1	1	2	1	1	1	1	1	1	1	0	1	1	0
319	BACT.0323.01081.0001i_T6SSiii_ML_3803	BACT.0323.01081	GCF_025947105.1	ASM2594710v1	Flavobacterium	sp.	1	1	2	1	1	1	1	2	1	1	0	2	1	0
320	BACT.0323.00726.0001i_T6SSiii_ML_2938	BACT.0323.00726	GCF_021389955.1	ASM2138995v1	Fulvivirga	sp.	1	1	3	1	1	1	1	1	1	1	0	1	1	0
321	BACT.0323.01187.0001i_T6SSiii_ML_3906	BACT.0323.01187	GCF_022811645.1	ASM2281164v1	Hymenobacter	monticola	1	1	3	1	1	1	1	1	1	1	0	0	0	0
322	BACT.0323.00770.0001i_T6SSiii_ML_2963	BACT.0323.00770	GCF_022919135.1	ASM2291913v1	Hymenobacter	sp.	1	1	1	1	1	1	1	0	1	1	0	0	0	0
323	BACT.0323.01012.0001i_T6SSiii_ML_3656	BACT.0323.01012	GCF_006352025.1	ASM635202v1	Hymenobacter	sp.	1	1	1	1	1	1	1	1	1	1	0	0	0	0
324	BACT.0323.01082.0001i_T6SSiii_ML_3804	BACT.0323.01082	GCF_025979885.1	ASM2597988v1	Hymenobacter	sp.	1	1	1	1	1	1	1	1	1	1	0	0	0	0
325	BACT.0323.01113.0001i_T6SSiii_ML_3872	BACT.0323.01113	GCF_022919215.1	ASM2291921v1	Hymenobacter	sp.	1	1	2	1	1	1	1	0	1	1	0	0	0	0
326	BACT.0323.01252.0003i_T6SSiii_ML_4040	BACT.0323.01252	GCF_022921055.1	ASM2292105v1	Hymenobacter	sp.	1	1	1	1	0	1	1	0	1	1	0	0	0	0
327	BACT.0323.01188.0001i_T6SSiii_ML_3907	BACT.0323.01188	GCF_022827545.1	ASM2282754v1	Hymenobacter	tibetensis	1	1	1	1	1	1	1	1	1	1	0	0	0	0
328	BACT.0323.00945.0001i_T6SSiii_ML_3253	BACT.0323.00945	GCF_900637895.1	52700_G01	Kaistella	antarctica	1	1	1	1	1	1	1	1	1	1	1	1	1	1
329	BACT.0323.00367.0001i_T6SSiii_ML_1653	BACT.0323.00367	GCF_003860585.1	ASM386058v1	Kaistella	carnis	1	1	3	1	1	1	0	1	1	1	1	1	1	1
330	BACT.0323.00947.0001i_T6SSiii_ML_3257	BACT.0323.00947	GCF_900638245.1	56772_F02	Kaistella	jeonii	1	1	1	1	1	1	1	1	1	1	1	1	1	1
331	BACT.0323.00237.0001i_T6SSiii_ML_497	BACT.0323.00237	GCF_002356295.1	ASM235629v1	Labilibaculum	antarcticum	1	1	2	1	1	1	1	1	1	1	0	1	0	0
332	BACT.0323.00040.0001i_T6SSiii_ML_16	BACT.0323.00040	GCF_000211855.2	ASM21185v3	Lacinutrix	sp.	1	1	3	1	1	1	1	2	1	1	0	1	1	0
333	BACT.0323.00337.0001i_T6SSiii_ML_673	BACT.0323.00337	GCF_003576455.2	ASM357645v2	Mucilaginibacter	celer	1	1	2	1	1	1	1	1	1	1	1	1	1	1
334	BACT.0323.00318.0001i_T6SSiii_ML_666	BACT.0323.00318	GCF_003286435.2	ASM328643v2	Mucilaginibacter	gossypii	1	1	2	1	1	1	1	1	1	1	1	1	1	1
335	BACT.0323.00612.0001i_T6SSiii_ML_2592	BACT.0323.00612	GCF_017569325.1	ASM1756932v1	Mucilaginibacter	gossypii	1	1	2	1	1	1	1	1	1	1	1	1	1	1
336	BACT.0323.01019.0001i_T6SSiii_ML_3700	BACT.0323.01019	GCF_012849215.1	ASM1284921v1	Mucilaginibacter	robiniae	1	1	2	1	1	1	1	1	1	1	1	1	1	1
337	BACT.0323.00317.0001i_T6SSiii_ML_664	BACT.0323.00317	GCF_003286425.2	ASM328642v2	Mucilaginibacter	rubeus	1	1	2	1	1	1	1	1	1	1	1	1	1	1
338	BACT.0323.00613.0001i_T6SSiii_ML_2594	BACT.0323.00613	GCF_017569345.1	ASM1756934v1	Mucilaginibacter	rubeus	1	1	2	1	1	1	1	1	1	1	1	1	1	1
339	BACT.0323.00614.0001i_T6SSiii_ML_2596	BACT.0323.00614	GCF_017569365.1	ASM1756936v1	Mucilaginibacter	rubeus	1	1	2	1	1	1	1	1	1	1	1	1	1	1
340	BACT.0323.00615.0001i_T6SSiii_ML_2598	BACT.0323.00615	GCF_017569385.1	ASM1756938v1	Mucilaginibacter	rubeus	1	1	2	1	1	1	1	1	1	1	1	1	1	1
341	BACT.0323.00616.0001i_T6SSiii_ML_2600	BACT.0323.00616	GCF_017569405.1	ASM1756940v1	Mucilaginibacter	rubeus	1	1	2	1	1	1	1	1	1	1	1	1	1	1
342	BACT.0323.00617.0001i_T6SSiii_ML_2602	BACT.0323.00617	GCF_017577205.1	ASM1757720v1	Mucilaginibacter	rubeus	1	1	2	1	1	1	1	1	1	1	1	1	1	1
343	BACT.0323.00654.0001i_T6SSiii_ML_2711	BACT.0323.00654	GCF_019331605.1	ASM1933160v1	Mucilaginibacter	sp.	1	1	2	1	1	1	1	1	1	1	1	1	1	1
344	BACT.0323.01060.0001i_T6SSiii_ML_3794	BACT.0323.01060	GCF_023716465.1	ASM2371646v1	Muricauda	aquimarina	1	1	1	1	1	1	1	1	1	1	1	1	1	1
345	BACT.0323.00439.0001i_T6SSiii_ML_1703	BACT.0323.00439	GCF_009792295.1	ASM979229v1	Myroides	fluvii	1	1	1	1	1	1	1	1	1	1	1	1	1	1
346	BACT.0323.00585.0001i_T6SSiii_ML_2577	BACT.0323.00585	GCF_016726985.1	ASM1672698v1	Myroides	odoratus	1	1	1	1	1	1	1	1	1	1	1	1	1	1
347	BACT.0323.00098.0001i_T6SSiii_ML_81	BACT.0323.00098	GCF_000833025.1	ASM83302v1	Myroides	profundi	1	1	1	1	1	1	1	1	1	1	1	1	1	1
348	BACT.0323.00153.0001i_T6SSiii_ML_209	BACT.0323.00153	GCF_001654455.1	ASM165445v1	Niabella	ginsenosidivorans	1	1	2	1	1	1	1	1	1	1	1	1	0	0
349	BACT.0323.00051.0001i_T6SSiii_ML_36	BACT.0323.00051	GCF_000243115.2	ASM24311v3	Niabella	soli	1	1	2	1	1	1	1	1	1	1	1	1	0	0
350	BACT.0323.00052.0001i_T6SSiii_ML_37	BACT.0323.00052	GCF_000246855.1	ASM24685v1	Niastella	koreensis	1	1	2	1	1	1	1	1	1	1	0	1	1	0
351	BACT.0323.00327.0001i_T6SSiii_ML_667	BACT.0323.00327	GCF_003410315.1	ASM341031v1	Olleya	aquimaris	1	1	5	1	1	1	1	1	1	1	0	1	1	0
352	BACT.0323.00258.0001i_T6SSiii_ML_650	BACT.0323.00258	GCF_002831645.1	ASM283164v1	Olleya	sp.	1	1	3	1	1	1	1	1	1	1	0	1	1	0
353	BACT.0323.00647.0001i_T6SSiii_ML_2668	BACT.0323.00647	GCF_019278545.1	ASM1927854v1	Olleya	sp.	0	0	2	1	1	1	0	1	1	1	0	1	1	0
354	BACT.0323.00373.0001i_T6SSiii_ML_1665	BACT.0323.00373	GCF_004088395.1	ASM408839v1	Ornithobacterium	rhinotracheale	1	1	3	1	1	1	1	1	1	1	0	1	0	0
355	BACT.0323.00403.0001i_T6SSiii_ML_1691	BACT.0323.00403	GCF_006739545.1	ASM673954v1	Parabacteroides	distasonis	1	1	2	1	1	1	1	1	1	1	1	1	1	1
356	BACT.0323.00630.0001i_T6SSiii_ML_2607	BACT.0323.00630	GCF_018292145.1	ASM1829214v1	Parabacteroides	distasonis	1	1	4	1	1	1	1	1	1	1	1	1	1	1
357	BACT.0323.00831.0001i_T6SSiii_ML_3084	BACT.0323.00831	GCF_024758245.1	ASM2475824v1	Parabacteroides	distasonis	1	1	4	1	1	1	1	1	1	1	1	1	1	1
358	BACT.0323.01033.0001i_T6SSiii_ML_3716	BACT.0323.01033	GCF_018279895.1	ASM1827989v1	Parabacteroides	distasonis	1	1	4	1	1	1	1	1	1	1	1	1	1	1
359	BACT.0323.01034.0001i_T6SSiii_ML_3717	BACT.0323.01034	GCF_018288975.1	ASM1828897v1	Parabacteroides	distasonis	1	1	5	1	1	1	1	1	1	1	1	1	1	1
360	BACT.0323.01074.0001i_T6SSiii_ML_3802	BACT.0323.01074	GCF_024759985.1	ASM2475998v1	Parabacteroides	distasonis	1	1	3	1	1	1	1	1	1	1	1	1	1	1
361	BACT.0323.01121.0001i_T6SSiii_ML_3880	BACT.0323.01121	GCF_024758045.1	ASM2475804v1	Parabacteroides	distasonis	1	1	1	1	1	1	1	1	1	1	1	1	1	1
362	BACT.0323.01122.0001i_T6SSiii_ML_3881	BACT.0323.01122	GCF_024759485.1	ASM2475948v1	Parabacteroides	distasonis	1	1	3	1	1	1	1	1	1	1	1	1	1	1
363	BACT.0323.01128.0001i_T6SSiii_ML_3887	BACT.0323.01128	GCF_024759745.1	ASM2475974v1	Parabacteroides	distasonis	1	1	3	1	1	1	1	1	1	1	1	1	1	1
364	BACT.0323.01164.0001i_T6SSiii_ML_3899	BACT.0323.01164	GCF_024759585.1	ASM2475958v1	Parabacteroides	distasonis	1	1	5	0	1	1	1	1	1	1	1	1	1	1
365	BACT.0323.01036.0001i_T6SSiii_ML_3719	BACT.0323.01036	GCF_018289315.1	ASM1828931v1	Parabacteroides	merdae	1	1	5	1	1	1	1	1	1	1	1	1	1	1
366	BACT.0323.00216.0001i_T6SSiii_ML_466	BACT.0323.00216	GCF_002257605.1	ASM225760v1	Parabacteroides	sp.	1	1	2	1	1	1	1	1	1	1	1	1	1	1
367	BACT.0323.00143.0001i_T6SSiii_ML_166	BACT.0323.00143	GCF_001590605.1	ASM159060v1	Pedobacter	cryoconitis	1	1	4	1	1	1	1	1	1	1	1	1	1	1
368	BACT.0323.00537.0001i_T6SSiii_ML_1735	BACT.0323.00537	GCF_014692875.1	ASM1469287v1	Pedobacter	riviphilus	1	1	4	1	1	1	1	2	1	1	1	1	1	1
369	BACT.0323.00535.0001i_T6SSiii_ML_1731	BACT.0323.00535	GCF_014395225.1	ASM1439522v1	Pedobacter	roseus	1	1	2	1	1	1	1	1	1	1	1	1	1	1
370	BACT.0323.00388.0001i_T6SSiii_ML_1688	BACT.0323.00388	GCF_005938645.2	ASM593864v2	Pedobacter	sp.	1	1	4	1	1	1	1	2	1	1	1	1	1	1
371	BACT.0323.00652.0001i_T6SSiii_ML_2675	BACT.0323.00652	GCF_019317285.1	ASM1931728v1	Pedobacter	sp.	1	1	2	1	1	1	1	1	1	1	1	1	1	1
372	BACT.0323.00165.0001i_T6SSiii_ML_246	BACT.0323.00165	GCF_001721645.1	ASM172164v1	Pedobacter	steynii	1	1	1	1	1	1	1	1	1	1	1	1	1	1
373	BACT.0323.00598.0001i_T6SSiii_ML_2584	BACT.0323.00598	GCF_016888945.1	ASM1688894v1	Phocaeicola	coprophilus	1	1	1	1	1	1	1	1	1	1	1	1	1	1
374	BACT.0323.00598.0001i_T6SSiii_ML_2585	BACT.0323.00598	GCF_016888945.1	ASM1688894v1	Phocaeicola	coprophilus	1	1	1	1	1	1	1	1	1	1	1	1	1	1
375	BACT.0323.00484.0001i_T6SSiii_ML_1725	BACT.0323.00484	GCF_013009555.1	ASM1300955v1	Phocaeicola	dorei	1	1	5	1	1	1	1	1	1	1	1	1	1	1
376	BACT.0323.00872.0001i_T6SSiii_ML_3097	BACT.0323.00872	GCF_025146415.1	ASM2514641v1	Phocaeicola	dorei	1	1	5	1	1	1	1	1	1	1	1	1	1	1
377	BACT.0323.01176.0001i_T6SSiii_ML_3902	BACT.0323.01176	GCF_018292105.1	ASM1829210v1	Phocaeicola	dorei	1	1	5	1	1	1	1	1	1	1	1	1	1	1
378	BACT.0323.01139.0001i_T6SSiii_ML_3894	BACT.0323.01139	GCF_000190575.1	ASM19057v1	Phocaeicola	salanitronis	1	1	5	1	1	1	1	1	1	1	1	1	1	1
379	BACT.0323.01037.0001i_T6SSiii_ML_3720	BACT.0323.01037	GCF_018289355.1	ASM1828935v1	Phocaeicola	vulgatus	1	1	5	1	1	1	1	1	1	1	1	1	1	1
380	BACT.0323.00938.0001i_T6SSiii_ML_3182	BACT.0323.00938	GCF_900476255.1	53750_A02	Porphyromonas	crevioricanis	1	1	3	1	1	1	1	1	1	1	1	1	1	1
381	BACT.0323.00689.0001i_T6SSiii_ML_2723	BACT.0323.00689	GCF_020097375.1	ASM2009737v1	Porphyromonas	endodontalis	1	1	3	1	1	1	1	2	1	1	1	1	1	1
382	BACT.0323.00246.0001i_T6SSiii_ML_628	BACT.0323.00246	GCF_002754035.1	ASM275403v1	Porphyromonas	gingivalis	1	1	5	1	1	1	1	1	1	1	1	1	1	1
383	BACT.0323.00251.0001i_T6SSiii_ML_630	BACT.0323.00251	GCF_002754135.1	ASM275413v1	Porphyromonas	gingivalis	1	1	3	1	1	1	1	1	1	1	1	1	1	1
384	BACT.0323.00252.0001i_T6SSiii_ML_632	BACT.0323.00252	GCF_002754155.1	ASM275415v1	Porphyromonas	gingivalis	1	1	5	1	1	1	1	1	1	1	1	1	1	1
385	BACT.0323.00701.0001i_T6SSiii_ML_2858	BACT.0323.00701	GCF_020735565.1	ASM2073556v1	Prevotella	buccalis	1	1	1	1	1	1	1	1	1	1	1	1	1	1
386	BACT.0323.00881.0001i_T6SSiii_ML_3099	BACT.0323.00881	GCF_025151385.1	ASM2515138v1	Prevotella	buccalis	1	1	1	1	1	1	1	1	1	1	1	1	1	1
387	BACT.0323.00623.0001i_T6SSiii_ML_2603	BACT.0323.00623	GCF_018128185.1	ASM1812818v1	Prevotella	denticola	1	1	3	1	1	1	1	3	1	1	1	1	1	1
388	BACT.0323.01210.0002i_T6SSiii_ML_3961	BACT.0323.01210	GCF_003515045.1	ASM351504v1	Prevotella	denticola	1	1	2	1	1	1	1	3	1	1	1	1	1	1
389	BACT.0323.01194.0002i_T6SSiii_ML_3914	BACT.0323.01194	GCF_001262015.1	ASM126201v1	Prevotella	fusca	1	1	1	1	1	1	1	1	1	1	1	1	1	1
390	BACT.0323.01223.0002i_T6SSiii_ML_3983	BACT.0323.01223	GCF_018128145.1	ASM1812814v1	Prevotella	fusca	1	1	1	1	1	1	1	1	1	1	1	1	1	1
391	BACT.0323.00253.0001i_T6SSiii_ML_633	BACT.0323.00253	GCF_002763535.1	ASM276353v1	Prevotella	intermedia	1	1	2	1	1	1	1	2	1	1	1	1	1	1
392	BACT.0323.00254.0001i_T6SSiii_ML_635	BACT.0323.00254	GCF_002763575.1	ASM276357v1	Prevotella	intermedia	1	1	1	1	1	1	1	1	1	1	1	1	1	1
393	BACT.0323.01193.0001i_T6SSiii_ML_3909	BACT.0323.01193	GCF_000261025.1	ASM26102v1	Prevotella	intermedia	1	1	2	1	1	1	1	2	1	1	1	1	1	1
394	BACT.0323.01195.0001i_T6SSiii_ML_3926	BACT.0323.01195	GCF_001548195.1	ASM154819v1	Prevotella	intermedia	1	1	2	1	1	1	1	2	1	1	1	1	1	1
395	BACT.0323.01196.0002i_T6SSiii_ML_3927	BACT.0323.01196	GCF_001953935.1	ASM195393v1	Prevotella	intermedia	1	1	2	1	1	1	1	2	1	1	1	1	1	1
396	BACT.0323.01199.0002i_T6SSiii_ML_3929	BACT.0323.01199	GCF_002355195.1	ASM235519v1	Prevotella	intermedia	1	1	2	1	1	1	1	2	1	1	1	1	1	1
397	BACT.0323.01201.0002i_T6SSiii_ML_3936	BACT.0323.01201	GCF_002763715.1	ASM276371v1	Prevotella	intermedia	1	1	2	1	1	1	1	2	1	1	1	1	1	1
398	BACT.0323.01202.0002i_T6SSiii_ML_3940	BACT.0323.01202	GCF_002763745.1	ASM276374v1	Prevotella	intermedia	1	1	2	1	1	1	1	2	1	1	1	1	1	1
399	BACT.0323.01204.0002i_T6SSiii_ML_3942	BACT.0323.01204	GCF_002763845.1	ASM276384v1	Prevotella	intermedia	1	1	2	1	1	1	1	2	1	1	1	1	1	1
400	BACT.0323.01205.0002i_T6SSiii_ML_3944	BACT.0323.01205	GCF_002763955.1	ASM276395v1	Prevotella	intermedia	1	1	2	1	1	1	1	2	1	1	1	1	1	1
401	BACT.0323.01206.0002i_T6SSiii_ML_3946	BACT.0323.01206	GCF_002763975.1	ASM276397v1	Prevotella	intermedia	1	1	2	1	1	1	1	2	1	1	1	1	1	1
402	BACT.0323.01209.0002i_T6SSiii_ML_3956	BACT.0323.01209	GCF_003265025.1	ASM326502v1	Prevotella	intermedia	1	1	2	1	1	1	1	2	1	1	1	1	1	1
403	BACT.0323.01207.0002i_T6SSiii_ML_3949	BACT.0323.01207	GCF_002849795.1	ASM284979v1	Prevotella	jejuni	1	1	1	1	1	1	1	2	1	1	1	1	1	1
404	BACT.0323.01220.0002i_T6SSiii_ML_3976	BACT.0323.01220	GCF_018128085.1	ASM1812808v1	Prevotella	jejuni	1	1	1	1	1	1	1	1	1	1	1	1	1	1
405	BACT.0323.01221.0002i_T6SSiii_ML_3978	BACT.0323.01221	GCF_018128105.1	ASM1812810v1	Prevotella	jejuni	1	1	0	1	1	1	1	0	1	1	1	1	1	1
406	BACT.0323.01211.0001i_T6SSiii_ML_3963	BACT.0323.01211	GCF_013267595.1	ASM1326759v1	Prevotella	melaninogenica	1	1	1	1	1	1	1	1	1	1	1	1	1	1
407	BACT.0323.01213.0002i_T6SSiii_ML_3967	BACT.0323.01213	GCF_018127885.1	ASM1812788v1	Prevotella	melaninogenica	1	1	1	1	1	1	1	1	1	1	1	1	1	1
408	BACT.0323.01214.0002i_T6SSiii_ML_3969	BACT.0323.01214	GCF_018127905.1	ASM1812790v1	Prevotella	melaninogenica	1	1	1	1	1	1	1	1	1	1	1	1	1	1
409	BACT.0323.01216.0002i_T6SSiii_ML_3970	BACT.0323.01216	GCF_018127965.1	ASM1812796v1	Prevotella	melaninogenica	1	1	1	1	0	1	1	5	1	1	1	1	1	1
410	BACT.0323.01218.0001i_T6SSiii_ML_3973	BACT.0323.01218	GCF_018128045.1	ASM1812804v1	Prevotella	melaninogenica	1	1	3	1	1	1	1	3	1	1	1	1	1	1
411	BACT.0323.01228.0002i_T6SSiii_ML_3997	BACT.0323.01228	GCF_020735905.1	ASM2073590v1	Prevotella	melaninogenica	1	1	1	1	1	1	1	2	1	1	1	1	1	1
412	BACT.0323.01234.0002i_T6SSiii_ML_3999	BACT.0323.01234	GCF_003609775.1	ASM360977v1	Prevotella	melaninogenica	1	1	1	2	1	1	1	3	1	1	1	1	1	1
413	BACT.0323.01240.0002i_T6SSiii_ML_4008	BACT.0323.01240	GCF_018127945.1	ASM1812794v1	Prevotella	melaninogenica	1	1	1	1	1	1	1	1	1	1	1	1	1	1
414	BACT.0323.01241.0002i_T6SSiii_ML_4024	BACT.0323.01241	GCF_018128005.1	ASM1812800v1	Prevotella	melaninogenica	1	1	1	1	1	1	1	2	1	1	1	1	1	1
415	BACT.0323.00942.0001i_T6SSiii_ML_3200	BACT.0323.00942	GCF_900637655.1	52295_B01	Prevotella	oris	1	1	1	1	1	1	1	1	1	1	1	1	1	1
416	BACT.0323.01236.0002i_T6SSiii_ML_4005	BACT.0323.01236	GCF_018127765.1	ASM1812776v1	Prevotella	veroralis	1	1	1	1	1	1	1	1	1	1	1	1	1	1
417	BACT.0323.00383.0001i_T6SSiii_ML_1672	BACT.0323.00383	GCF_004843725.1	ASM484372v1	Psychroserpens	sp.	1	1	3	1	1	1	1	1	1	1	0	1	1	0
418	BACT.0323.01185.0001i_T6SSiii_ML_3905	BACT.0323.01185	GCF_003325355.1	ASM332535v1	Runella	rosea	0	1	1	1	1	1	1	1	1	1	0	0	0	0
419	BACT.0323.01181.0001i_T6SSiii_ML_3903	BACT.0323.01181	GCF_000218895.1	ASM21889v1	Runella	slithyformis	1	0	1	0	1	1	1	1	1	1	0	0	0	0
420	BACT.0323.00721.0001i_T6SSiii_ML_2918	BACT.0323.00721	GCF_021183825.1	ASM2118382v1	Sinomicrobium	kalidii	1	1	1	1	1	1	1	1	1	1	0	1	1	0
421	BACT.0323.00207.0001i_T6SSiii_ML_319	BACT.0323.00207	GCF_002151545.1	ASM215154v1	Sphingobacteriaceae	bacterium	1	1	4	1	1	1	1	2	1	1	1	1	1	1
422	BACT.0323.00650.0001i_T6SSiii_ML_2674	BACT.0323.00650	GCF_019285695.1	ASM1928569v1	Sphingobacterium	sp.	1	0	2	0	0	1	0	1	1	1	1	1	0	0
423	BACT.0323.00203.0001i_T6SSiii_ML_317	BACT.0323.00203	GCF_002056795.1	ASM205679v1	Spirosoma	aerolatum	1	1	2	1	1	1	1	1	1	1	0	0	0	0
424	BACT.0323.00473.0001i_T6SSiii_ML_1718	BACT.0323.00473	GCF_011604685.1	ASM1160468v1	Spirosoma	aureum	1	1	0	1	1	1	1	1	1	1	0	0	0	0
425	BACT.0323.01190.0001i_T6SSiii_ML_3908	BACT.0323.01190	GCF_000024525.1	ASM2452v1	Spirosoma	linguale	2	2	2	1	1	1	1	1	1	1	1	1	1	1
426	BACT.0323.00188.0001i_T6SSiii_ML_266	BACT.0323.00188	GCF_001988955.1	ASM198895v1	Spirosoma	montaniterrae	1	1	1	1	1	0	1	1	1	1	0	0	0	0
427	BACT.0323.00256.0001i_T6SSiii_ML_649	BACT.0323.00256	GCF_002831565.1	ASM283156v1	Spirosoma	pollinicola	1	1	3	1	1	1	1	1	1	1	0	0	0	0
428	BACT.0323.00106.0001i_T6SSiii_ML_87	BACT.0323.00106	GCF_000974425.1	ASM97442v1	Spirosoma	radiotolerans	1	1	3	1	1	1	1	1	1	1	0	0	0	0
429	BACT.0323.00106.0001i_T6SSiii_ML_88	BACT.0323.00106	GCF_000974425.1	ASM97442v1	Spirosoma	radiotolerans	1	1	2	1	1	1	1	1	1	1	1	1	1	1
430	BACT.0323.01097.0001i_T6SSiii_ML_3866	BACT.0323.01097	GCF_012849055.1	ASM1284905v1	Spirosoma	rhododendri	1	1	2	1	1	1	1	1	1	1	1	1	1	1
431	BACT.0323.00404.0001i_T6SSiii_ML_1692	BACT.0323.00404	GCF_006965485.1	ASM696548v1	Spirosoma	sp.	1	1	3	1	1	1	1	1	1	1	0	0	0	0
432	BACT.0323.00509.0001i_T6SSiii_ML_1728	BACT.0323.00509	GCF_014117325.1	ASM1411732v1	Spirosoma	sp.	1	1	2	1	1	1	1	1	1	1	0	0	0	0
433	BACT.0323.00509.0001i_T6SSiii_ML_1729	BACT.0323.00509	GCF_014117325.1	ASM1411732v1	Spirosoma	sp.	1	1	2	1	1	1	1	1	1	1	1	1	1	1
434	BACT.0323.01251.0001i_T6SSiii_ML_4039	BACT.0323.01251	GCF_021233055.1	ASM2123305v1	Spirosoma	sp.	1	1	1	1	1	1	1	1	1	1	0	0	0	0
435	BACT.0323.01020.0001i_T6SSiii_ML_3701	BACT.0323.01020	GCF_013127955.1	ASM1312795v1	Spirosoma	taeanense	1	1	2	1	1	1	1	1	1	1	1	1	1	1
436	BACT.0323.00266.0001i_T6SSiii_ML_654	BACT.0323.00266	GCF_002893765.1	ASM289376v1	Tamlana	carrageenivorans	1	1	2	1	1	1	1	1	1	1	0	1	1	0
437	BACT.0323.00589.0001i_T6SSiii_ML_2580	BACT.0323.00589	GCF_016767215.1	ASM1676721v1	Tamlana	sp.	1	2	2	1	1	1	1	1	1	1	0	1	1	0
438	BACT.0323.00382.0001i_T6SSiii_ML_1668	BACT.0323.00382	GCF_004803875.1	ASM480387v1	Tenacibaculum	maritimum	1	1	1	1	1	1	1	2	1	1	1	1	1	1
439	BACT.0323.00929.0001i_T6SSiii_ML_3175	BACT.0323.00929	GCF_900119795.1	MARIT_PRJEB17743	Tenacibaculum	maritimum	1	1	1	1	1	1	1	2	1	1	1	1	1	1
440	BACT.0323.00425.0001i_T6SSiii_ML_1698	BACT.0323.00425	GCF_009362255.1	ASM936225v1	Tenacibaculum	mesophilum	1	1	1	1	1	1	1	1	1	1	1	1	1	1
441	BACT.0323.00796.0001i_T6SSiii_ML_3005	BACT.0323.00796	GCF_024181065.1	ASM2418106v1	Tenacibaculum	mesophilum	1	1	1	1	1	1	1	1	1	1	1	1	1	1
442	BACT.0323.00104.0001i_T6SSiii_ML_86	BACT.0323.00104	GCF_000973105.1	ASM97310v1	Zobellia	galactanivorans,	1	1	2	1	1	1	1	1	1	1	1	1	0	0

## Sheet: nref_T6SSiii_genus
Genus	T6SSiii_tssB	T6SSiii_tssC	T6SSiii_tssD	T6SSiii_tssE	T6SSiii_tssF	T6SSiii_tssG	T6SSiii_tssH	T6SSiii_tssI	T6SSiii_tssK	T6SSiii_tssN	T6SSiii_tssO	T6SSiii_tssP	T6SSiii_tssQ	T6SSiii_tssR	Count
Aggregatimonas	1	1	2	1	1	1	1	2	1	1	1	1	0	0	1
Algibacter	2	2	2	1	1	1	1	1	1	1	0	1	1	0	1
Apibacter	4	4	8	4	4	4	4	4	4	4	0	4	0	0	4
Aquimarina	4	4	8	5	5	5	7	8	5	5	2	5	3	0	5
Bacteroides	75	75	242	75	75	74	74	76	75	75	75	75	75	75	64
Capnocytophaga	16	16	38	15	15	15	14	25	15	15	7	15	6	6	12
Cellulophaga	8	8	15	8	8	8	8	8	8	8	7	13	2	1	8
Chitinophaga	7	7	11	7	7	7	7	7	7	7	4	7	4	1	6
Chryseobacterium	70	70	175	69	69	69	55	101	70	69	64	69	59	59	61
Costertonia	1	1	2	1	1	1	1	1	1	1	1	1	0	0	1
Dyadobacter	2	4	4	4	4	4	4	4	2	4	0	0	0	0	4
Elizabethkingia	65	65	135	64	64	65	65	70	65	65	65	65	65	65	65
Empedobacter	1	1	1	1	1	1	1	1	1	1	1	1	1	1	1
Epilithonimonas	1	1	1	1	1	1	1	1	1	1	1	1	1	1	1
Fibrella	1	1	1	1	1	1	1	1	1	1	1	1	1	1	1
Filimonas	2	2	4	2	2	2	2	1	2	2	1	2	2	1	1
Flavisolibacter	1	1	1	1	1	1	1	1	1	1	0	0	0	0	1
Flavobacterium	55	55	106	55	53	54	54	61	55	54	1	60	21	6	54
Fulvivirga	1	1	3	1	1	1	1	1	1	1	0	1	1	0	1
Hymenobacter	7	7	10	7	6	7	7	4	7	7	0	0	0	0	7
Kaistella	3	3	5	3	3	3	2	3	3	3	3	3	3	3	3
Labilibaculum	1	1	2	1	1	1	1	1	1	1	0	1	0	0	1
Lacinutrix	1	1	3	1	1	1	1	2	1	1	0	1	1	0	1
Mucilaginibacter	11	11	22	11	11	11	11	11	11	11	11	11	11	11	11
Muricauda	1	1	1	1	1	1	1	1	1	1	1	1	1	1	1
Myroides	3	3	3	3	3	3	3	3	3	3	3	3	3	3	3
Niabella	2	2	4	2	2	2	2	2	2	2	2	2	0	0	2
Niastella	1	1	2	1	1	1	1	1	1	1	0	1	1	0	1
Olleya	2	2	10	3	3	3	2	3	3	3	0	3	3	0	3
Ornithobacterium	1	1	3	1	1	1	1	1	1	1	0	1	0	0	1
Parabacteroides	12	12	41	11	12	12	12	12	12	12	12	12	12	12	12
Pedobacter	6	6	17	6	6	6	6	8	6	6	6	6	6	6	6
Phocaeicola	7	7	27	7	7	7	7	7	7	7	7	7	7	7	6
Porphyromonas	5	5	19	5	5	5	5	6	5	5	5	5	5	5	5
Prevotella	32	32	47	33	31	32	32	57	32	32	32	32	32	32	32
Psychroserpens	1	1	3	1	1	1	1	1	1	1	0	1	1	0	1
Runella	1	1	2	1	2	2	2	2	2	2	0	0	0	0	2
Sinomicrobium	1	1	1	1	1	1	1	1	1	1	0	1	1	0	1
Sphingobacteriaceae	1	1	4	1	1	1	1	2	1	1	1	1	1	1	1
Sphingobacterium	1	0	2	0	0	1	0	1	1	1	1	1	0	0	1
Spirosoma	14	14	25	13	13	12	13	13	13	13	5	5	5	5	11
Tamlana	2	3	4	2	2	2	2	2	2	2	0	2	2	0	2
Tenacibaculum	4	4	4	4	4	4	4	6	4	4	4	4	4	4	4
Zobellia	1	1	2	1	1	1	1	1	1	1	1	1	0	0	1

## Sheet: nref_T6SSiii_species
	index	gembase_name	GCF	ASM	Genus	Species	T6SSiii_tssB	T6SSiii_tssC	T6SSiii_tssD	T6SSiii_tssE	T6SSiii_tssF	T6SSiii_tssG	T6SSiii_tssH	T6SSiii_tssI	T6SSiii_tssK	T6SSiii_tssN	T6SSiii_tssO	T6SSiii_tssP	T6SSiii_tssQ	T6SSiii_tssR
120	389	BACT.0323.00389	GCF_005943945.1	ASM594394v1	Aggregatimonas	sangjinii	1	1	2	1	1	1	1	2	1	1	1	1	0	0
129	442	BACT.0323.00442	GCF_009796825.1	ASM979682v1	Algibacter	sp.	2	2	2	1	1	1	1	1	1	1	0	1	1	0
113	371	BACT.0323.00371	GCF_004014855.1	ASM401485v1	Apibacter	raozihei	1	1	2	1	1	1	1	1	1	1	0	1	0	0
134	468	BACT.0323.00468	GCF_011082485.1	ASM1108248v1	Apibacter	sp.	1	1	2	1	1	1	1	1	1	1	0	1	0	0
203	657	BACT.0323.00657	GCF_019469225.1	ASM1946922v1	Apibacter	sp.	1	1	2	1	1	1	1	1	1	1	0	1	0	0
204	658	BACT.0323.00658	GCF_019469245.1	ASM1946924v1	Apibacter	sp.	1	1	2	1	1	1	1	1	1	1	0	1	0	0
89	330	BACT.0323.00330	GCF_003443675.1	ASM344367v1	Aquimarina	sp.	1	1	2	1	1	1	2	2	1	1	1	1	0	0
90	331	BACT.0323.00331	GCF_003443695.1	ASM344369v1	Aquimarina	sp.	1	1	2	1	1	1	2	2	1	1	0	1	1	0
91	332	BACT.0323.00332	GCF_003443715.1	ASM344371v1	Aquimarina	sp.	0	0	1	1	1	1	0	1	1	1	0	1	1	0
298	967	BACT.0323.00967	GCF_943733665.1	Aquimarina_sp._strain_Aq107	Aquimarina	sp.	1	1	2	1	1	1	2	2	1	1	1	1	0	0
318	1022	BACT.0323.01022	GCF_013365535.1	ASM1336553v1	Aquimarina	sp.	1	1	1	1	1	1	1	1	1	1	0	1	1	0
359	1123	BACT.0323.01123	GCF_024759505.1	ASM2475950v1	Bacteroides	caccae	1	1	2	1	1	1	1	1	1	1	1	1	1	1
371	1158	BACT.0323.01158	GCF_018292205.1	ASM1829220v1	Bacteroides	caccae	1	1	3	1	1	1	1	1	1	1	1	1	1	1
205	686	BACT.0323.00686	GCF_020091405.1	ASM2009140v1	Bacteroides	cellulosilyticus	1	1	2	1	1	1	1	1	1	1	1	1	1	1
353	1105	BACT.0323.01105	GCF_018292125.1	ASM1829212v1	Bacteroides	cellulosilyticus	1	1	2	1	1	1	1	1	1	1	1	1	1	1
14	79	BACT.0323.00079	GCF_000738045.1	ASM73804v1	Bacteroides	dorei	1	1	2	1	1	1	1	1	1	1	1	1	1	1
270	873	BACT.0323.00873	GCF_025146565.1	ASM2514656v1	Bacteroides	eggerthii	1	1	4	1	1	1	1	1	1	1	1	1	1	1
323	1035	BACT.0323.01035	GCF_018289295.1	ASM1828929v1	Bacteroides	eggerthii	1	1	5	1	1	1	1	1	1	1	1	1	1	1
354	1108	BACT.0323.01108	GCF_020091505.1	ASM2009150v1	Bacteroides	faecis	1	1	4	1	1	1	1	1	1	1	1	1	1	1
4	39	BACT.0323.00039	GCF_000210835.1	ASM21083v1	Bacteroides	fragilis	1	1	4	1	1	1	1	1	1	1	1	1	1	1
13	77	BACT.0323.00077	GCF_000724815.2	ASM72481v2	Bacteroides	fragilis	1	1	4	1	1	1	1	1	1	1	1	1	1	1
18	103	BACT.0323.00103	GCF_000965785.1	ASM96578v1	Bacteroides	fragilis	1	1	4	1	1	1	1	1	1	1	1	1	1	1
23	118	BACT.0323.00118	GCF_001286525.1	BFBE1.1	Bacteroides	fragilis	1	1	4	1	1	1	1	1	1	1	1	1	1	1
35	158	BACT.0323.00158	GCF_001682215.1	ASM168221v1	Bacteroides	fragilis	1	1	4	1	1	1	1	1	1	1	1	1	1	1
179	594	BACT.0323.00594	GCF_016864615.1	ASM1686461v1	Bacteroides	fragilis	1	1	4	1	1	1	1	1	1	1	1	1	1	1
191	631	BACT.0323.00631	GCF_018292185.1	ASM1829218v1	Bacteroides	fragilis	1	1	4	1	1	1	1	1	1	1	1	1	1	1
214	723	BACT.0323.00723	GCF_021359565.1	ASM2135956v1	Bacteroides	fragilis	1	1	4	1	1	1	1	1	1	1	1	1	1	1
232	790	BACT.0323.00790	GCF_023702735.1	ASM2370273v1	Bacteroides	fragilis	1	1	4	1	1	1	1	1	1	1	1	1	1	1
256	826	BACT.0323.00826	GCF_024758105.1	ASM2475810v1	Bacteroides	fragilis	1	1	4	1	1	1	1	1	1	1	1	1	1	1
257	827	BACT.0323.00827	GCF_024758125.1	ASM2475812v1	Bacteroides	fragilis	1	1	4	1	1	1	1	1	1	1	1	1	1	1
258	828	BACT.0323.00828	GCF_024758185.1	ASM2475818v1	Bacteroides	fragilis	1	1	1	1	1	1	1	1	1	1	1	1	1	1
261	832	BACT.0323.00832	GCF_024758265.1	ASM2475826v1	Bacteroides	fragilis	1	1	4	1	1	1	1	1	1	1	1	1	1	1
262	833	BACT.0323.00833	GCF_024758305.1	ASM2475830v1	Bacteroides	fragilis	1	1	4	1	1	1	1	1	1	1	1	1	1	1
263	838	BACT.0323.00838	GCF_024758845.1	ASM2475884v1	Bacteroides	fragilis	2	2	6	2	2	2	2	2	2	2	2	2	2	2
265	842	BACT.0323.00842	GCF_024759005.1	ASM2475900v1	Bacteroides	fragilis	1	1	4	1	1	1	1	1	1	1	1	1	1	1
266	843	BACT.0323.00843	GCF_024759065.1	ASM2475906v1	Bacteroides	fragilis	1	1	4	1	1	1	1	1	1	1	1	1	1	1
267	844	BACT.0323.00844	GCF_024759105.1	ASM2475910v1	Bacteroides	fragilis	2	2	5	2	2	2	2	2	2	2	2	2	2	2
299	969	BACT.0323.00969	GCF_000009925.1	ASM992v1	Bacteroides	fragilis	2	2	6	2	2	2	2	2	2	2	2	2	2	2
300	974	BACT.0323.00974	GCF_000025985.1	ASM2598v1	Bacteroides	fragilis	1	1	4	1	1	1	1	1	1	1	1	1	1	1
311	1011	BACT.0323.01011	GCF_005706655.1	ASM570665v1	Bacteroides	fragilis	1	1	4	1	1	1	1	1	1	1	1	1	1	1
314	1014	BACT.0323.01014	GCF_008369705.1	ASM836970v1	Bacteroides	fragilis	1	1	4	1	1	1	1	1	1	1	1	1	1	1
320	1032	BACT.0323.01032	GCF_016889925.1	ASM1688992v1	Bacteroides	fragilis	2	2	6	2	2	2	2	2	2	2	2	2	2	2
330	1049	BACT.0323.01049	GCF_020091565.1	ASM2009156v1	Bacteroides	fragilis	2	2	6	2	2	2	2	2	2	2	2	2	2	2
331	1050	BACT.0323.01050	GCF_020097275.1	ASM2009727v1	Bacteroides	fragilis	1	1	4	1	1	1	1	1	1	1	1	1	1	1
338	1067	BACT.0323.01067	GCF_024759325.1	ASM2475932v1	Bacteroides	fragilis	1	1	3	1	1	1	1	1	1	1	1	1	1	1
339	1073	BACT.0323.01073	GCF_024759805.1	ASM2475980v1	Bacteroides	fragilis	2	2	5	2	2	2	2	2	2	2	2	2	2	2
344	1088	BACT.0323.01088	GCF_000710375.2	ASM71037v3	Bacteroides	fragilis	2	2	8	2	2	2	2	2	2	2	2	2	2	2
345	1089	BACT.0323.01089	GCF_000724795.2	ASM72479v2	Bacteroides	fragilis	1	1	4	1	1	1	1	1	1	1	1	1	1	1
347	1093	BACT.0323.01093	GCF_002849695.1	ASM284969v1	Bacteroides	fragilis	1	1	3	1	1	1	1	2	1	1	1	1	1	1
356	1120	BACT.0323.01120	GCF_024758025.1	ASM2475802v1	Bacteroides	fragilis	3	3	10	3	3	2	3	3	3	3	3	3	3	3
360	1124	BACT.0323.01124	GCF_024759605.1	ASM2475960v1	Bacteroides	fragilis	2	2	6	2	2	2	2	2	2	2	2	2	2	2
361	1127	BACT.0323.01127	GCF_024759685.1	ASM2475968v1	Bacteroides	fragilis	1	1	4	1	1	1	1	1	1	1	1	1	1	1
363	1129	BACT.0323.01129	GCF_024759905.1	ASM2475990v1	Bacteroides	fragilis	1	1	1	1	1	1	1	1	1	1	1	1	1	1
364	1130	BACT.0323.01130	GCF_024759945.1	ASM2475994v1	Bacteroides	fragilis	2	2	6	2	2	2	2	2	2	2	2	2	2	2
365	1131	BACT.0323.01131	GCF_024760025.1	ASM2476002v1	Bacteroides	fragilis	1	1	4	1	1	1	1	1	1	1	1	1	1	1
368	1153	BACT.0323.01153	GCF_013267555.1	ASM1326755v1	Bacteroides	fragilis	1	1	1	1	1	1	1	1	1	1	1	1	1	1
373	1165	BACT.0323.01165	GCF_024759885.1	ASM2475988v1	Bacteroides	fragilis	1	1	4	1	1	1	1	1	1	1	1	1	1	1
377	1184	BACT.0323.01184	GCF_024760185.1	ASM2476018v1	Bacteroides	fragilis	1	1	4	1	1	1	1	1	1	1	1	1	1	1
337	1065	BACT.0323.01065	GCF_024759225.1	ASM2475922v1	Bacteroides	ovatus	1	1	2	1	1	1	1	1	1	1	1	1	1	1
115	375	BACT.0323.00375	GCF_004328515.1	ASM432851v1	Bacteroides	sp.	1	1	5	1	1	1	1	1	1	1	1	1	1	1
137	477	BACT.0323.00477	GCF_012113595.1	ASM1211359v1	Bacteroides	sp.	1	1	1	1	1	1	0	1	1	1	1	1	1	1
259	830	BACT.0323.00830	GCF_024758225.1	ASM2475822v1	Bacteroides	sp.	1	1	1	1	1	1	1	1	1	1	1	1	1	1
264	840	BACT.0323.00840	GCF_024758905.1	ASM2475890v1	Bacteroides	thetaiotaomicron	1	1	4	1	1	1	1	1	1	1	1	1	1	1
328	1045	BACT.0323.01045	GCF_019857385.1	ASM1985738v1	Bacteroides	thetaiotaomicron	1	1	2	1	1	1	1	1	1	1	1	1	1	1
329	1046	BACT.0323.01046	GCF_019896115.1	ASM1989611v1	Bacteroides	thetaiotaomicron	1	1	2	1	1	1	1	1	1	1	1	1	1	1
350	1101	BACT.0323.01101	GCF_018289275.1	ASM1828927v1	Bacteroides	thetaiotaomicron	1	1	5	1	1	1	1	1	1	1	1	1	1	1
374	1166	BACT.0323.01166	GCF_024759965.1	ASM2475996v1	Bacteroides	thetaiotaomicron	1	1	4	1	1	1	1	1	1	1	1	1	1	1
326	1039	BACT.0323.01039	GCF_018292165.1	ASM1829216v1	Bacteroides	uniformis	1	1	2	1	1	1	1	1	1	1	1	1	1	1
351	1103	BACT.0323.01103	GCF_018289375.1	ASM1828937v1	Bacteroides	uniformis	1	1	2	1	1	1	1	1	1	1	1	1	1	1
352	1104	BACT.0323.01104	GCF_018291785.1	ASM1829178v1	Bacteroides	uniformis	1	1	5	1	1	1	1	1	1	1	1	1	1	1
366	1133	BACT.0323.01133	GCF_024760085.1	ASM2476008v1	Bacteroides	uniformis	1	1	1	1	1	1	1	1	1	1	1	1	1	1
370	1157	BACT.0323.01157	GCF_018289175.1	ASM1828917v1	Bacteroides	uniformis	1	1	5	1	1	1	1	1	1	1	1	1	1	1
268	845	BACT.0323.00845	GCF_024759125.1	ASM2475912v1	Bacteroides	xylanisolvens	1	1	1	1	1	1	1	1	1	1	1	1	1	1
348	1095	BACT.0323.01095	GCF_006546965.1	ASM654696v1	Bacteroides	xylanisolvens	1	1	2	1	1	1	1	1	1	1	1	1	1	1
369	1155	BACT.0323.01155	GCF_018289035.1	ASM1828903v1	Bacteroides	xylanisolvens	1	1	5	1	1	1	1	1	1	1	1	1	1	1
95	345	BACT.0323.00345	GCF_003795085.1	ASM379508v1	Capnocytophaga	canimorsus	2	2	4	2	2	2	2	2	2	2	1	2	1	1
63	223	BACT.0323.00223	GCF_002302475.1	ASM230247v1	Capnocytophaga	cynodegmi	1	1	4	1	1	1	0	1	1	1	1	1	1	1
56	211	BACT.0323.00211	GCF_002209445.1	ASM220944v1	Capnocytophaga	endodontalis	1	1	3	1	1	1	1	4	1	1	0	1	0	0
62	221	BACT.0323.00221	GCF_002302415.1	ASM230241v1	Capnocytophaga	gingivalis	1	1	2	1	1	1	1	1	1	1	1	1	1	1
282	913	BACT.0323.00913	GCF_026013825.1	ASM2601382v1	Capnocytophaga	ochracea	1	1	3	1	1	1	1	2	1	1	0	1	0	0
127	433	BACT.0323.00433	GCF_009730375.1	ASM973037v1	Capnocytophaga	sp.	1	1	3	1	1	1	1	3	1	1	1	1	0	0
141	504	BACT.0323.00504	GCF_013394735.1	ASM1339473v1	Capnocytophaga	sp.	1	1	3	1	1	1	1	2	1	1	0	1	0	0
304	993	BACT.0323.00993	GCF_002998835.1	ASM299883v1	Capnocytophaga	sp.	1	1	1	1	1	1	1	1	1	1	1	1	1	1
305	994	BACT.0323.00994	GCF_002999135.1	ASM299913v1	Capnocytophaga	sp.	3	3	4	2	2	2	2	2	2	2	1	2	1	1
61	220	BACT.0323.00220	GCF_002302395.1	ASM230239v1	Capnocytophaga	sputigena	1	1	4	1	1	1	1	4	1	1	0	1	0	0
64	228	BACT.0323.00228	GCF_002302595.1	ASM230259v1	Capnocytophaga	sputigena	2	2	6	2	2	2	2	2	2	2	0	2	0	0
65	230	BACT.0323.00230	GCF_002302635.1	ASM230263v1	Capnocytophaga	stomatis	1	1	1	1	1	1	1	1	1	1	1	1	1	1
3	30	BACT.0323.00030	GCF_000186265.1	ASM18626v1	Cellulophaga	algicola	1	1	2	1	1	1	1	1	1	1	1	1	0	0
10	68	BACT.0323.00068	GCF_000468615.2	ASM46861v2	Cellulophaga	baltica	1	1	2	1	1	1	1	1	1	1	1	2	0	0
11	70	BACT.0323.00070	GCF_000477035.2	ASM47703v2	Cellulophaga	baltica	1	1	2	1	1	1	1	1	1	1	1	2	0	0
39	181	BACT.0323.00181	GCF_001941605.1	ASM194160v1	Cellulophaga	lytica	1	1	1	1	1	1	1	1	1	1	1	1	1	1
130	444	BACT.0323.00444	GCF_009797025.1	ASM979702v1	Cellulophaga	sp.	1	1	2	1	1	1	1	1	1	1	1	1	0	0
195	639	BACT.0323.00639	GCF_019021925.1	ASM1902192v1	Cellulophaga	sp.	1	1	2	1	1	1	1	1	1	1	0	1	1	0
197	648	BACT.0323.00648	GCF_019278565.1	ASM1927856v1	Cellulophaga	sp.	1	1	2	1	1	1	1	1	1	1	1	3	0	0
198	649	BACT.0323.00649	GCF_019278585.1	ASM1927858v1	Cellulophaga	sp.	1	1	2	1	1	1	1	1	1	1	1	2	0	0
133	458	BACT.0323.00458	GCF_010093065.1	ASM1009306v1	Chitinophaga	agri	1	1	1	1	1	1	1	1	1	1	0	1	1	0
228	777	BACT.0323.00777	GCF_023100805.1	ASM2310080v1	Chitinophaga	filiformis	1	1	2	1	1	1	1	1	1	1	0	1	1	0
138	480	BACT.0323.00480	GCF_012516355.1	ASM1251635v1	Chitinophaga	oryzae	1	1	2	1	1	1	1	1	1	1	1	1	0	0
139	481	BACT.0323.00481	GCF_012516375.2	ASM1251637v2	Chitinophaga	oryzae	1	1	2	1	1	1	1	1	1	1	1	1	0	0
2	15	BACT.0323.00015	GCF_000024005.1	ASM2400v1	Chitinophaga	pinensis	2	2	2	2	2	2	2	2	2	2	1	2	2	1
189	627	BACT.0323.00627	GCF_018255755.1	ASM1825575v1	Chitinophaga	sp.	1	1	2	1	1	1	1	1	1	1	1	1	0	0
97	347	BACT.0323.00347	GCF_003812705.1	ASM381270v1	Chryseobacterium	arthrosphaerae	1	1	3	1	1	1	1	2	1	1	1	1	1	1
209	709	BACT.0323.00709	GCF_020872015.1	ASM2087201v1	Chryseobacterium	arthrosphaerae	1	1	3	1	1	1	1	2	1	1	1	1	1	1
310	1005	BACT.0323.01005	GCF_003815995.1	ASM381599v1	Chryseobacterium	balustinum	1	1	1	1	1	1	0	1	1	1	1	1	1	1
110	360	BACT.0323.00360	GCF_003815955.1	ASM381595v1	Chryseobacterium	bernardetii	1	1	3	1	1	1	1	2	1	1	1	1	1	1
111	361	BACT.0323.00361	GCF_003815975.1	ASM381597v1	Chryseobacterium	bernardetii	1	1	3	1	1	1	1	2	1	1	1	1	1	1
77	255	BACT.0323.00255	GCF_002770595.1	ASM277059v1	Chryseobacterium	camelliae	1	1	2	1	1	1	1	2	1	1	1	1	1	1
213	722	BACT.0323.00722	GCF_021278965.1	ASM2127896v1	Chryseobacterium	capnotolerans	1	1	1	0	0	1	0	1	1	1	1	1	1	1
101	351	BACT.0323.00351	GCF_003815695.1	ASM381569v1	Chryseobacterium	carnipullorum	1	1	3	1	1	1	1	1	1	1	1	1	1	1
105	355	BACT.0323.00355	GCF_003815855.1	ASM381585v1	Chryseobacterium	carnipullorum	1	1	2	1	1	1	1	1	1	1	1	1	1	1
226	771	BACT.0323.00771	GCF_022965695.1	ASM2296569v1	Chryseobacterium	daecheongense	1	1	2	1	1	1	1	2	1	1	1	1	1	1
22	108	BACT.0323.00108	GCF_001021975.1	ASM102197v1	Chryseobacterium	gallinarum	1	1	3	1	1	1	1	1	1	1	1	1	1	1
315	1018	BACT.0323.01018	GCF_012273615.1	ASM1227361v1	Chryseobacterium	gallinarum	1	1	3	1	1	1	1	1	1	1	1	1	1	1
346	1092	BACT.0323.01092	GCF_001648155.1	ASM164815v1	Chryseobacterium	glaciei	2	2	5	2	2	2	2	3	2	2	1	2	1	1
290	941	BACT.0323.00941	GCF_900636535.1	42727_A01	Chryseobacterium	gleum	1	1	4	1	1	1	1	2	1	1	1	1	1	1
51	202	BACT.0323.00202	GCF_002025665.1	ASM202566v1	Chryseobacterium	indologenes	1	1	3	1	1	1	1	2	1	1	1	1	1	1
55	210	BACT.0323.00210	GCF_002208925.2	ASM220892v2	Chryseobacterium	indologenes	1	1	3	1	1	1	1	1	1	1	1	1	1	1
71	240	BACT.0323.00240	GCF_002591275.1	ASM259127v1	Chryseobacterium	indologenes	1	1	3	1	1	1	1	1	1	1	1	1	1	1
96	346	BACT.0323.00346	GCF_003812605.1	ASM381260v1	Chryseobacterium	indologenes	1	1	3	1	1	1	1	1	1	1	1	1	1	1
98	348	BACT.0323.00348	GCF_003812865.1	ASM381286v1	Chryseobacterium	indologenes	1	1	3	1	1	1	1	1	1	1	1	1	1	1
109	359	BACT.0323.00359	GCF_003815935.1	ASM381593v1	Chryseobacterium	indologenes	1	1	3	1	1	1	1	1	1	1	1	1	1	1
174	579	BACT.0323.00579	GCF_016694815.1	ASM1669481v1	Chryseobacterium	indologenes	1	1	3	1	1	1	1	1	1	1	1	1	1	1
192	632	BACT.0323.00632	GCF_018362995.1	ASM1836299v1	Chryseobacterium	indologenes	1	1	3	1	1	1	1	1	1	1	1	1	1	1
207	700	BACT.0323.00700	GCF_020683005.1	ASM2068300v1	Chryseobacterium	indologenes	1	1	3	1	1	1	1	1	1	1	1	1	1	1
295	950	BACT.0323.00950	GCF_900683405.1	57566_G01	Chryseobacterium	indologenes	1	1	3	1	1	1	1	1	1	1	1	1	1	1
107	357	BACT.0323.00357	GCF_003815895.1	ASM381589v1	Chryseobacterium	indoltheticum	1	1	2	1	1	1	0	2	1	1	1	1	1	1
108	358	BACT.0323.00358	GCF_003815915.1	ASM381591v1	Chryseobacterium	indoltheticum	1	1	2	1	1	1	0	2	1	1	1	1	1	1
173	578	BACT.0323.00578	GCF_016657085.1	ASM1665708v1	Chryseobacterium	indoltheticum	1	1	1	1	1	1	0	1	1	1	1	1	1	1
308	1003	BACT.0323.01003	GCF_003815775.1	ASM381577v1	Chryseobacterium	joostei	1	1	3	1	1	1	1	2	1	1	1	1	1	1
104	354	BACT.0323.00354	GCF_003815755.1	ASM381575v1	Chryseobacterium	lactis	1	1	3	1	1	1	1	1	1	1	1	1	1	1
106	356	BACT.0323.00356	GCF_003815875.1	ASM381587v1	Chryseobacterium	lactis	1	1	3	1	1	1	1	1	1	1	1	1	1	1
103	353	BACT.0323.00353	GCF_003815735.1	ASM381573v1	Chryseobacterium	nakagawai	1	1	3	1	1	1	1	3	1	1	1	1	1	1
292	943	BACT.0323.00943	GCF_900637665.1	52437_G01	Chryseobacterium	nakagawai	1	1	3	1	1	1	1	3	1	1	1	1	1	1
229	778	BACT.0323.00778	GCF_023195755.1	ASM2319575v1	Chryseobacterium	nepalense	2	2	5	2	2	2	1	2	2	2	2	2	1	1
272	885	BACT.0323.00885	GCF_025244725.1	ASM2524472v1	Chryseobacterium	oranimense	1	1	2	1	1	1	1	1	1	1	1	1	1	1
60	219	BACT.0323.00219	GCF_002285635.2	ASM228563v2	Chryseobacterium	piperi	1	1	3	1	1	1	1	2	1	1	1	1	1	1
332	1051	BACT.0323.01051	GCF_020342415.1	ASM2034241v1	Chryseobacterium	rhizoplanae	2	2	5	2	2	2	1	3	2	2	1	2	1	1
99	349	BACT.0323.00349	GCF_003815615.1	ASM381561v1	Chryseobacterium	shandongense	2	2	5	2	2	2	1	2	2	2	2	2	1	1
306	1001	BACT.0323.01001	GCF_003815635.1	ASM381563v1	Chryseobacterium	shandongense	2	2	5	2	2	2	1	2	2	2	2	2	1	1
309	1004	BACT.0323.01004	GCF_003815835.1	ASM381583v1	Chryseobacterium	shandongense	2	2	5	2	2	2	1	2	2	2	2	2	1	1
15	93	BACT.0323.00093	GCF_000829375.1	ASM82937v1	Chryseobacterium	sp.	1	1	3	1	1	1	1	3	1	1	1	1	1	1
57	212	BACT.0323.00212	GCF_002216065.1	ASM221606v1	Chryseobacterium	sp.	1	1	2	1	1	1	1	1	1	1	1	1	1	1
94	342	BACT.0323.00342	GCF_003669035.1	ASM366903v1	Chryseobacterium	sp.	1	1	2	1	1	1	0	2	1	1	0	1	1	1
100	350	BACT.0323.00350	GCF_003815655.1	ASM381565v1	Chryseobacterium	sp.	2	2	5	2	2	2	2	3	2	2	1	2	1	1
102	352	BACT.0323.00352	GCF_003815715.1	ASM381571v1	Chryseobacterium	sp.	1	1	3	1	1	1	1	3	1	1	1	1	1	1
176	587	BACT.0323.00587	GCF_016728765.1	ASM1672876v1	Chryseobacterium	sp.	1	1	3	1	1	1	1	1	1	1	0	1	0	0
193	636	BACT.0323.00636	GCF_018603435.1	ASM1860343v1	Chryseobacterium	sp.	1	1	2	1	1	1	1	1	1	1	1	1	1	1
194	637	BACT.0323.00637	GCF_018924625.1	ASM1892462v1	Chryseobacterium	sp.	1	1	3	1	1	1	1	2	1	1	1	1	1	1
201	653	BACT.0323.00653	GCF_019317325.1	ASM1931732v1	Chryseobacterium	sp.	1	1	3	1	1	1	1	1	1	1	1	1	1	1
210	713	BACT.0323.00713	GCF_020911865.1	ASM2091186v1	Chryseobacterium	sp.	2	2	2	2	2	2	1	2	2	2	2	2	1	1
223	755	BACT.0323.00755	GCF_022488405.1	ASM2248840v1	Chryseobacterium	sp.	1	1	2	1	1	1	1	2	1	1	1	1	1	1
255	820	BACT.0323.00820	GCF_024399315.1	ASM2439931v1	Chryseobacterium	sp.	1	1	3	1	1	1	1	1	1	1	1	1	1	1
273	886	BACT.0323.00886	GCF_025403485.1	ASM2540348v1	Chryseobacterium	sp.	1	1	2	1	1	1	1	2	1	1	1	1	1	1
275	890	BACT.0323.00890	GCF_025736815.1	ASM2573681v1	Chryseobacterium	sp.	2	2	5	2	2	1	1	2	2	1	2	1	1	1
297	960	BACT.0323.00960	GCF_903969135.1	CHRYMOREF3PV03	Chryseobacterium	sp.	1	1	3	1	1	1	1	1	1	1	1	1	1	1
302	986	BACT.0323.00986	GCF_001456155.1	ASM145615v1	Chryseobacterium	sp.	1	1	2	1	1	1	1	2	1	1	1	1	1	1
307	1002	BACT.0323.01002	GCF_003815675.1	ASM381567v1	Chryseobacterium	sp.	1	1	3	1	1	1	1	2	1	1	1	1	1	1
313	1013	BACT.0323.01013	GCF_007362475.1	ASM736247v1	Chryseobacterium	sp.	1	1	1	1	1	1	0	1	1	1	1	1	1	1
327	1042	BACT.0323.01042	GCF_019613955.1	ASM1961395v1	Chryseobacterium	sp.	1	1	2	1	1	1	0	1	1	1	1	1	1	1
343	1084	BACT.0323.01084	GCF_026314945.1	ASM2631494v1	Chryseobacterium	sp.	1	1	2	1	1	1	1	2	1	1	1	1	1	1
296	951	BACT.0323.00951	GCF_900683625.1	56279_G01	Chryseobacterium	taihuense	1	1	3	1	1	1	1	1	1	1	0	1	0	0
287	934	BACT.0323.00934	GCF_900187185.1	50618_E01	Chryseobacterium	taklimakanense	1	1	1	1	1	1	1	2	1	1	1	1	1	1
142	505	BACT.0323.00505	GCF_013402795.1	ASM1340279v1	Costertonia	aggregata	1	1	2	1	1	1	1	1	1	1	1	1	0	0
1	10	BACT.0323.00010	GCF_000023125.1	ASM2312v1	Dyadobacter	fermentans	1	1	1	1	1	1	1	1	1	1	0	0	0	0
181	602	BACT.0323.00602	GCF_016894445.1	ASM1689444v1	Dyadobacter	sandarakinus	1	1	1	1	1	1	1	1	1	1	0	0	0	0
224	769	BACT.0323.00769	GCF_022869785.1	ASM2286978v1	Dyadobacter	sp.	0	1	1	1	1	1	1	1	0	1	0	0	0	0
335	1062	BACT.0323.01062	GCF_023822005.2	ASM2382200v2	Dyadobacter	sp.	0	1	1	1	1	1	1	1	0	1	0	0	0	0
7	49	BACT.0323.00049	GCF_000240095.2	ASM24009v3	Elizabethkingia	anophelis	1	1	2	1	1	1	1	1	1	1	1	1	1	1
12	71	BACT.0323.00071	GCF_000495935.2	ASM49593v2	Elizabethkingia	anophelis	1	1	3	1	1	1	1	2	1	1	1	1	1	1
21	107	BACT.0323.00107	GCF_001011675.1	ASM101167v1	Elizabethkingia	anophelis	1	1	2	1	1	1	1	1	1	1	1	1	1	1
28	145	BACT.0323.00145	GCF_001596175.2	ASM159617v2	Elizabethkingia	anophelis	1	1	2	1	1	1	1	1	1	1	1	1	1	1
29	146	BACT.0323.00146	GCF_001618465.2	ASM161846v2	Elizabethkingia	anophelis	1	1	2	1	1	1	1	1	1	1	1	1	1	1
30	147	BACT.0323.00147	GCF_001618505.2	ASM161850v2	Elizabethkingia	anophelis	1	1	2	1	1	1	1	1	1	1	1	1	1	1
31	148	BACT.0323.00148	GCF_001618545.2	ASM161854v2	Elizabethkingia	anophelis	1	1	2	1	1	1	1	1	1	1	1	1	1	1
41	191	BACT.0323.00191	GCF_002022025.1	ASM202202v1	Elizabethkingia	anophelis	1	1	2	1	1	1	1	1	1	1	1	1	1	1
42	192	BACT.0323.00192	GCF_002022045.1	ASM202204v1	Elizabethkingia	anophelis	1	1	2	1	1	1	1	1	1	1	1	1	1	1
43	193	BACT.0323.00193	GCF_002022065.1	ASM202206v1	Elizabethkingia	anophelis	1	1	2	1	1	1	1	1	1	1	1	1	1	1
47	197	BACT.0323.00197	GCF_002023235.2	ASM202323v2	Elizabethkingia	anophelis	1	1	2	1	1	1	1	1	1	1	1	1	1	1
48	198	BACT.0323.00198	GCF_002023665.2	ASM202366v2	Elizabethkingia	anophelis	1	1	2	1	1	1	1	1	1	1	1	1	1	1
50	200	BACT.0323.00200	GCF_002024825.1	ASM202482v1	Elizabethkingia	anophelis	1	1	2	1	1	1	1	1	1	1	1	1	1	1
59	218	BACT.0323.00218	GCF_002277995.2	ASM227799v2	Elizabethkingia	anophelis	1	1	2	1	1	1	1	1	1	1	1	1	1	1
66	232	BACT.0323.00232	GCF_002310515.1	ASM231051v1	Elizabethkingia	anophelis	1	1	2	1	1	1	1	1	1	1	1	1	1	1
67	233	BACT.0323.00233	GCF_002310535.1	ASM231053v1	Elizabethkingia	anophelis	1	1	2	1	1	1	1	1	1	1	1	1	1	1
82	267	BACT.0323.00267	GCF_002951395.1	ASM295139v1	Elizabethkingia	anophelis	1	1	3	1	1	1	1	2	1	1	1	1	1	1
83	268	BACT.0323.00268	GCF_002951455.1	ASM295145v1	Elizabethkingia	anophelis	1	1	3	1	1	1	1	2	1	1	1	1	1	1
126	432	BACT.0323.00432	GCF_009697265.1	ASM969726v1	Elizabethkingia	anophelis	1	1	2	1	1	1	1	1	1	1	1	1	1	1
131	446	BACT.0323.00446	GCF_009810215.1	ASM981021v1	Elizabethkingia	anophelis	1	1	3	1	1	1	1	2	1	1	1	1	1	1
146	538	BACT.0323.00538	GCF_014702245.1	ASM1470224v1	Elizabethkingia	anophelis	1	1	2	1	1	1	1	1	1	1	1	1	1	1
178	591	BACT.0323.00591	GCF_016838625.1	ASM1683862v1	Elizabethkingia	anophelis	1	1	2	1	1	1	1	1	1	1	1	1	1	1
217	745	BACT.0323.00745	GCF_022221405.1	ASM2222140v1	Elizabethkingia	anophelis	1	1	2	1	1	1	1	1	1	1	1	1	1	1
218	746	BACT.0323.00746	GCF_022221425.1	ASM2222142v1	Elizabethkingia	anophelis	1	1	2	1	1	1	1	1	1	1	1	1	1	1
219	747	BACT.0323.00747	GCF_022221445.1	ASM2222144v1	Elizabethkingia	anophelis	1	1	2	1	1	1	1	1	1	1	1	1	1	1
220	748	BACT.0323.00748	GCF_022221465.1	ASM2222146v1	Elizabethkingia	anophelis	1	1	2	1	1	1	1	1	1	1	1	1	1	1
221	749	BACT.0323.00749	GCF_022221485.1	ASM2222148v1	Elizabethkingia	anophelis	1	1	2	1	1	1	1	1	1	1	1	1	1	1
222	750	BACT.0323.00750	GCF_022221505.1	ASM2222150v1	Elizabethkingia	anophelis	1	1	2	1	1	1	1	1	1	1	1	1	1	1
234	797	BACT.0323.00797	GCF_024205025.1	ASM2420502v1	Elizabethkingia	anophelis	1	1	2	1	1	1	1	1	1	1	1	1	1	1
235	798	BACT.0323.00798	GCF_024205045.1	ASM2420504v1	Elizabethkingia	anophelis	1	1	2	1	1	1	1	1	1	1	1	1	1	1
236	799	BACT.0323.00799	GCF_024205065.1	ASM2420506v1	Elizabethkingia	anophelis	1	1	2	1	1	1	1	1	1	1	1	1	1	1
237	800	BACT.0323.00800	GCF_024205085.1	ASM2420508v1	Elizabethkingia	anophelis	1	1	2	1	1	1	1	1	1	1	1	1	1	1
238	801	BACT.0323.00801	GCF_024205105.1	ASM2420510v1	Elizabethkingia	anophelis	1	1	2	1	1	1	1	1	1	1	1	1	1	1
239	802	BACT.0323.00802	GCF_024205125.1	ASM2420512v1	Elizabethkingia	anophelis	1	1	2	1	1	1	1	1	1	1	1	1	1	1
240	803	BACT.0323.00803	GCF_024205145.1	ASM2420514v1	Elizabethkingia	anophelis	1	1	2	1	1	1	1	1	1	1	1	1	1	1
241	804	BACT.0323.00804	GCF_024205165.1	ASM2420516v1	Elizabethkingia	anophelis	1	1	2	1	1	1	1	1	1	1	1	1	1	1
242	805	BACT.0323.00805	GCF_024205185.1	ASM2420518v1	Elizabethkingia	anophelis	1	1	2	1	1	1	1	1	1	1	1	1	1	1
243	806	BACT.0323.00806	GCF_024205425.1	ASM2420542v1	Elizabethkingia	anophelis	1	1	2	1	1	1	1	1	1	1	1	1	1	1
244	807	BACT.0323.00807	GCF_024205445.1	ASM2420544v1	Elizabethkingia	anophelis	1	1	2	1	1	1	1	1	1	1	1	1	1	1
245	808	BACT.0323.00808	GCF_024205465.1	ASM2420546v1	Elizabethkingia	anophelis	1	1	2	1	1	1	1	1	1	1	1	1	1	1
246	809	BACT.0323.00809	GCF_024205485.1	ASM2420548v1	Elizabethkingia	anophelis	1	1	2	1	1	1	1	1	1	1	1	1	1	1
247	810	BACT.0323.00810	GCF_024205505.1	ASM2420550v1	Elizabethkingia	anophelis	1	1	2	1	1	1	1	1	1	1	1	1	1	1
248	811	BACT.0323.00811	GCF_024205525.1	ASM2420552v1	Elizabethkingia	anophelis	1	1	2	1	1	1	1	1	1	1	1	1	1	1
249	812	BACT.0323.00812	GCF_024205545.1	ASM2420554v1	Elizabethkingia	anophelis	1	1	2	1	1	1	1	1	1	1	1	1	1	1
250	813	BACT.0323.00813	GCF_024205565.1	ASM2420556v1	Elizabethkingia	anophelis	1	1	2	1	1	1	1	1	1	1	1	1	1	1
251	814	BACT.0323.00814	GCF_024205585.1	ASM2420558v1	Elizabethkingia	anophelis	1	1	2	1	1	1	1	1	1	1	1	1	1	1
252	815	BACT.0323.00815	GCF_024205605.1	ASM2420560v1	Elizabethkingia	anophelis	1	1	2	1	1	1	1	1	1	1	1	1	1	1
253	816	BACT.0323.00816	GCF_024205645.1	ASM2420564v1	Elizabethkingia	anophelis	1	1	2	1	1	1	1	1	1	1	1	1	1	1
274	887	BACT.0323.00887	GCF_025449135.1	ASM2544913v1	Elizabethkingia	anophelis	1	1	2	1	1	1	1	1	1	1	1	1	1	1
303	991	BACT.0323.00991	GCF_002022085.1	ASM202208v1	Elizabethkingia	anophelis	1	1	2	1	1	1	1	1	1	1	1	1	1	1
336	1063	BACT.0323.01063	GCF_024205625.1	ASM2420562v1	Elizabethkingia	anophelis	1	1	2	1	1	1	1	1	1	1	1	1	1	1
49	199	BACT.0323.00199	GCF_002024805.1	ASM202480v1	Elizabethkingia	bruuniana	1	1	2	1	1	1	1	1	1	1	1	1	1	1
123	407	BACT.0323.00407	GCF_007923145.1	ASM792314v1	Elizabethkingia	bruuniana	1	1	2	0	0	1	1	1	1	1	1	1	1	1
172	577	BACT.0323.00577	GCF_016599835.1	ASM1659983v1	Elizabethkingia	bruuniana	1	1	2	1	1	1	1	1	1	1	1	1	1	1
44	194	BACT.0323.00194	GCF_002022105.1	ASM202210v1	Elizabethkingia	meningoseptica	1	1	2	1	1	1	1	1	1	1	1	1	1	1
46	196	BACT.0323.00196	GCF_002022145.1	ASM202214v1	Elizabethkingia	meningoseptica	1	1	2	1	1	1	1	1	1	1	1	1	1	1
80	262	BACT.0323.00262	GCF_002887275.1	ASM288727v1	Elizabethkingia	meningoseptica	1	1	2	1	1	1	1	1	1	1	1	1	1	1
136	474	BACT.0323.00474	GCF_011612125.1	ASM1161212v1	Elizabethkingia	meningoseptica	1	1	2	1	1	1	1	1	1	1	1	1	1	1
288	937	BACT.0323.00937	GCF_900475375.1	42685_B01	Elizabethkingia	meningoseptica	1	1	2	1	1	1	1	1	1	1	1	1	1	1
17	101	BACT.0323.00101	GCF_000955665.1	ASM95566v1	Elizabethkingia	miricola	1	1	2	1	1	1	1	1	1	1	1	1	1	1
70	238	BACT.0323.00238	GCF_002557775.1	ASM255777v1	Elizabethkingia	miricola	1	1	2	1	1	1	1	1	1	1	1	1	1	1
132	455	BACT.0323.00455	GCF_009938095.1	ASM993809v1	Elizabethkingia	miricola	1	1	2	1	1	1	1	1	1	1	1	1	1	1
216	730	BACT.0323.00730	GCF_021431905.1	ASM2143190v1	Elizabethkingia	miricola	1	1	2	1	1	1	1	1	1	1	1	1	1	1
118	385	BACT.0323.00385	GCF_005234115.1	ASM523411v1	Elizabethkingia	sp.	1	1	2	1	1	1	1	1	1	1	1	1	1	1
45	195	BACT.0323.00195	GCF_002022125.1	ASM202212v1	Elizabethkingia	ursingii	1	1	3	1	1	1	1	2	1	1	1	1	1	1
319	1024	BACT.0323.01024	GCF_013488205.1	ASM1348820v1	Empedobacter	falsenii	1	1	1	1	1	1	1	1	1	1	1	1	1	1
231	787	BACT.0323.00787	GCF_023278365.1	ASM2327836v1	Epilithonimonas	zeae	1	1	1	1	1	1	1	1	1	1	1	1	1	1
53	205	BACT.0323.00205	GCF_002108455.1	ASM210845v1	Fibrella	sp.	1	1	1	1	1	1	1	1	1	1	1	1	1	1
68	236	BACT.0323.00236	GCF_002355595.1	F._lacunae_YT21-2	Filimonas	lacunae	2	2	4	2	2	2	2	1	2	2	1	2	2	1
124	409	BACT.0323.00409	GCF_007970805.1	ASM797080v1	Flavisolibacter	ginsenosidimutans	1	1	1	1	1	1	1	1	1	1	0	0	0	0
254	817	BACT.0323.00817	GCF_024271895.1	ASM2427189v1	Flavobacterium	bizetiae	1	1	2	1	0	1	1	1	1	1	0	1	1	0
301	980	BACT.0323.00980	GCF_000253275.1	ASM25327v1	Flavobacterium	branchiophilum	1	1	2	1	1	1	1	3	1	1	0	1	1	1
6	48	BACT.0323.00048	GCF_000240075.2	ASM24007v2	Flavobacterium	columnare	1	1	2	1	1	1	1	1	1	1	0	1	0	0
26	141	BACT.0323.00141	GCF_001580475.1	ASM158047v1	Flavobacterium	columnare	1	1	2	1	1	1	1	1	1	1	0	1	0	0
34	157	BACT.0323.00157	GCF_001677395.1	ASM167739v1	Flavobacterium	columnare	1	1	2	1	1	1	1	1	1	1	0	1	0	0
38	180	BACT.0323.00180	GCF_001936395.1	ASM193639v1	Flavobacterium	columnare	1	1	2	1	1	1	1	1	1	1	0	1	0	0
147	543	BACT.0323.00543	GCF_014844255.1	ASM1484425v1	Flavobacterium	columnare	1	1	2	1	1	1	1	1	1	1	0	1	0	0
148	544	BACT.0323.00544	GCF_014844295.1	ASM1484429v1	Flavobacterium	columnare	1	1	2	1	1	1	1	1	1	1	0	1	0	0
149	545	BACT.0323.00545	GCF_014844315.1	ASM1484431v1	Flavobacterium	columnare	1	1	2	1	1	1	1	1	1	1	0	1	0	0
150	546	BACT.0323.00546	GCF_014844335.1	ASM1484433v1	Flavobacterium	columnare	1	1	2	1	1	1	1	1	1	1	0	1	0	0
151	547	BACT.0323.00547	GCF_014844355.1	ASM1484435v1	Flavobacterium	columnare	1	1	2	1	1	1	1	1	1	1	0	1	0	0
152	548	BACT.0323.00548	GCF_014844375.1	ASM1484437v1	Flavobacterium	columnare	1	1	2	1	1	1	1	1	1	1	0	1	0	0
153	549	BACT.0323.00549	GCF_014844395.1	ASM1484439v1	Flavobacterium	columnare	1	1	2	1	1	1	1	1	1	1	0	1	0	0
154	550	BACT.0323.00550	GCF_014844415.1	ASM1484441v1	Flavobacterium	columnare	1	1	2	1	1	1	1	1	1	1	0	1	0	0
155	551	BACT.0323.00551	GCF_014844435.1	ASM1484443v1	Flavobacterium	columnare	1	1	2	1	1	1	1	1	1	1	0	1	0	0
156	552	BACT.0323.00552	GCF_014844455.1	ASM1484445v1	Flavobacterium	columnare	1	1	2	1	1	1	1	1	1	1	0	1	0	0
157	553	BACT.0323.00553	GCF_014844475.1	ASM1484447v1	Flavobacterium	columnare	1	1	2	1	1	1	1	1	1	1	0	1	0	0
158	554	BACT.0323.00554	GCF_014844495.1	ASM1484449v1	Flavobacterium	columnare	1	1	2	1	1	1	1	1	1	1	0	1	0	0
159	555	BACT.0323.00555	GCF_014844515.1	ASM1484451v1	Flavobacterium	columnare	1	1	2	1	1	1	1	1	1	1	0	1	0	0
160	556	BACT.0323.00556	GCF_014844535.1	ASM1484453v1	Flavobacterium	columnare	1	1	2	1	1	1	1	1	1	1	0	1	0	0
161	557	BACT.0323.00557	GCF_014844555.1	ASM1484455v1	Flavobacterium	columnare	1	1	2	1	1	1	1	1	1	1	0	1	0	0
162	558	BACT.0323.00558	GCF_014844575.1	ASM1484457v1	Flavobacterium	columnare	1	1	2	1	1	1	1	1	1	1	0	1	0	0
163	559	BACT.0323.00559	GCF_014844595.1	ASM1484459v1	Flavobacterium	columnare	1	1	2	1	1	1	1	1	1	1	0	1	0	0
164	560	BACT.0323.00560	GCF_014844615.1	ASM1484461v1	Flavobacterium	columnare	1	1	2	1	1	1	1	1	1	1	0	1	0	0
165	561	BACT.0323.00561	GCF_014844635.1	ASM1484463v1	Flavobacterium	columnare	1	1	2	1	1	1	1	1	1	1	0	1	0	0
166	562	BACT.0323.00562	GCF_014844655.1	ASM1484465v1	Flavobacterium	columnare	1	1	2	1	1	1	1	1	1	1	0	1	0	0
167	563	BACT.0323.00563	GCF_014844675.1	ASM1484467v1	Flavobacterium	columnare	1	1	2	1	1	1	1	1	1	1	0	1	0	0
168	564	BACT.0323.00564	GCF_014844695.1	ASM1484469v1	Flavobacterium	columnare	1	1	2	1	1	1	1	1	1	1	0	1	0	0
169	565	BACT.0323.00565	GCF_014844735.1	ASM1484473v1	Flavobacterium	columnare	1	1	2	1	1	1	1	1	1	1	0	1	0	0
170	566	BACT.0323.00566	GCF_014844755.1	ASM1484475v1	Flavobacterium	columnare	1	1	2	1	1	1	1	1	1	1	0	1	0	0
171	567	BACT.0323.00567	GCF_014844775.1	ASM1484477v1	Flavobacterium	columnare	1	1	2	1	1	1	1	1	1	1	0	1	0	0
393	1208	BACT.0323.01208	GCF_002951025.1	ASM295102v1	Flavobacterium	columnare	1	1	2	1	1	1	1	1	1	1	0	1	0	0
25	135	BACT.0323.00135	GCF_001534645.1	ASM153464v1	Flavobacterium	covae	1	1	2	1	1	1	1	1	1	1	0	1	0	0
32	150	BACT.0323.00150	GCF_001641185.1	ASM164118v1	Flavobacterium	covae	1	1	2	1	1	1	1	1	1	1	0	1	0	0
85	281	BACT.0323.00281	GCF_003122385.1	ASM312238v1	Flavobacterium	crocinum	1	1	2	1	1	1	1	1	1	1	0	1	1	0
0	6	BACT.0323.00006	GCF_000016645.1	ASM1664v1	Flavobacterium	johnsoniae	1	1	2	1	1	1	1	1	1	1	0	1	1	0
333	1052	BACT.0323.01052	GCF_021650975.2	ASM2165097v2	Flavobacterium	jumunjinense	1	1	2	1	1	1	1	2	1	1	0	2	1	0
84	277	BACT.0323.00277	GCF_003076475.1	ASM307647v1	Flavobacterium	kingsejongi	2	2	3	2	2	2	2	2	2	2	0	2	2	1
24	127	BACT.0323.00127	GCF_001431805.1	ASM143180v1	Flavobacterium	psychrophilum	1	1	2	1	1	1	1	1	1	1	0	1	1	0
36	163	BACT.0323.00163	GCF_001708385.1	ASM170838v1	Flavobacterium	psychrophilum	1	1	2	1	1	1	1	1	1	1	0	1	1	0
227	775	BACT.0323.00775	GCF_023008245.1	ASM2300824v1	Flavobacterium	sediminilitoris	1	1	2	1	1	1	1	1	1	1	0	2	1	0
93	341	BACT.0323.00341	GCF_003668995.1	ASM366899v1	Flavobacterium	sp.	1	1	1	1	1	1	1	1	1	1	0	1	1	1
211	715	BACT.0323.00715	GCF_020911905.1	ASM2091190v1	Flavobacterium	sp.	1	1	2	1	1	1	1	1	1	1	0	1	1	0
230	782	BACT.0323.00782	GCF_023272795.1	ASM2327279v1	Flavobacterium	sp.	1	1	2	1	1	1	1	1	1	1	0	1	1	0
276	895	BACT.0323.00895	GCF_025947085.1	ASM2594708v1	Flavobacterium	sp.	1	1	2	1	1	1	1	1	1	1	0	2	0	0
277	899	BACT.0323.00899	GCF_025947185.1	ASM2594718v1	Flavobacterium	sp.	1	1	2	1	1	1	1	1	1	1	0	1	1	0
278	902	BACT.0323.00902	GCF_025947265.1	ASM2594726v1	Flavobacterium	sp.	1	1	2	1	1	1	1	2	1	1	0	1	1	0
279	905	BACT.0323.00905	GCF_025947325.1	ASM2594732v1	Flavobacterium	sp.	1	1	2	1	1	1	1	1	1	1	0	2	1	0
280	906	BACT.0323.00906	GCF_025947345.1	ASM2594734v1	Flavobacterium	sp.	1	1	1	1	1	1	1	1	1	1	0	1	1	1
281	907	BACT.0323.00907	GCF_025947365.1	ASM2594736v1	Flavobacterium	sp.	1	1	2	1	1	1	1	2	1	1	0	1	1	1
283	921	BACT.0323.00921	GCF_026870175.1	ASM2687017v1	Flavobacterium	sp.	1	1	1	1	0	1	1	1	1	0	0	1	1	1
284	922	BACT.0323.00922	GCF_027111095.1	ASM2711109v1	Flavobacterium	sp.	1	1	2	1	1	0	0	1	1	1	1	1	0	0
285	923	BACT.0323.00923	GCF_027111255.1	ASM2711125v1	Flavobacterium	sp.	1	1	2	1	1	1	1	1	1	1	0	1	1	0
341	1081	BACT.0323.01081	GCF_025947105.1	ASM2594710v1	Flavobacterium	sp.	1	1	2	1	1	1	1	2	1	1	0	2	1	0
215	726	BACT.0323.00726	GCF_021389955.1	ASM2138995v1	Fulvivirga	sp.	1	1	3	1	1	1	1	1	1	1	0	1	1	0
379	1187	BACT.0323.01187	GCF_022811645.1	ASM2281164v1	Hymenobacter	monticola	1	1	3	1	1	1	1	1	1	1	0	0	0	0
225	770	BACT.0323.00770	GCF_022919135.1	ASM2291913v1	Hymenobacter	sp.	1	1	1	1	1	1	1	0	1	1	0	0	0	0
312	1012	BACT.0323.01012	GCF_006352025.1	ASM635202v1	Hymenobacter	sp.	1	1	1	1	1	1	1	1	1	1	0	0	0	0
342	1082	BACT.0323.01082	GCF_025979885.1	ASM2597988v1	Hymenobacter	sp.	1	1	1	1	1	1	1	1	1	1	0	0	0	0
355	1113	BACT.0323.01113	GCF_022919215.1	ASM2291921v1	Hymenobacter	sp.	1	1	2	1	1	1	1	0	1	1	0	0	0	0
410	1252	BACT.0323.01252	GCF_022921055.1	ASM2292105v1	Hymenobacter	sp.	1	1	1	1	0	1	1	0	1	1	0	0	0	0
380	1188	BACT.0323.01188	GCF_022827545.1	ASM2282754v1	Hymenobacter	tibetensis	1	1	1	1	1	1	1	1	1	1	0	0	0	0
293	945	BACT.0323.00945	GCF_900637895.1	52700_G01	Kaistella	antarctica	1	1	1	1	1	1	1	1	1	1	1	1	1	1
112	367	BACT.0323.00367	GCF_003860585.1	ASM386058v1	Kaistella	carnis	1	1	3	1	1	1	0	1	1	1	1	1	1	1
294	947	BACT.0323.00947	GCF_900638245.1	56772_F02	Kaistella	jeonii	1	1	1	1	1	1	1	1	1	1	1	1	1	1
69	237	BACT.0323.00237	GCF_002356295.1	ASM235629v1	Labilibaculum	antarcticum	1	1	2	1	1	1	1	1	1	1	0	1	0	0
5	40	BACT.0323.00040	GCF_000211855.2	ASM21185v3	Lacinutrix	sp.	1	1	3	1	1	1	1	2	1	1	0	1	1	0
92	337	BACT.0323.00337	GCF_003576455.2	ASM357645v2	Mucilaginibacter	celer	1	1	2	1	1	1	1	1	1	1	1	1	1	1
87	318	BACT.0323.00318	GCF_003286435.2	ASM328643v2	Mucilaginibacter	gossypii	1	1	2	1	1	1	1	1	1	1	1	1	1	1
182	612	BACT.0323.00612	GCF_017569325.1	ASM1756932v1	Mucilaginibacter	gossypii	1	1	2	1	1	1	1	1	1	1	1	1	1	1
316	1019	BACT.0323.01019	GCF_012849215.1	ASM1284921v1	Mucilaginibacter	robiniae	1	1	2	1	1	1	1	1	1	1	1	1	1	1
86	317	BACT.0323.00317	GCF_003286425.2	ASM328642v2	Mucilaginibacter	rubeus	1	1	2	1	1	1	1	1	1	1	1	1	1	1
183	613	BACT.0323.00613	GCF_017569345.1	ASM1756934v1	Mucilaginibacter	rubeus	1	1	2	1	1	1	1	1	1	1	1	1	1	1
184	614	BACT.0323.00614	GCF_017569365.1	ASM1756936v1	Mucilaginibacter	rubeus	1	1	2	1	1	1	1	1	1	1	1	1	1	1
185	615	BACT.0323.00615	GCF_017569385.1	ASM1756938v1	Mucilaginibacter	rubeus	1	1	2	1	1	1	1	1	1	1	1	1	1	1
186	616	BACT.0323.00616	GCF_017569405.1	ASM1756940v1	Mucilaginibacter	rubeus	1	1	2	1	1	1	1	1	1	1	1	1	1	1
187	617	BACT.0323.00617	GCF_017577205.1	ASM1757720v1	Mucilaginibacter	rubeus	1	1	2	1	1	1	1	1	1	1	1	1	1	1
202	654	BACT.0323.00654	GCF_019331605.1	ASM1933160v1	Mucilaginibacter	sp.	1	1	2	1	1	1	1	1	1	1	1	1	1	1
334	1060	BACT.0323.01060	GCF_023716465.1	ASM2371646v1	Muricauda	aquimarina	1	1	1	1	1	1	1	1	1	1	1	1	1	1
128	439	BACT.0323.00439	GCF_009792295.1	ASM979229v1	Myroides	fluvii	1	1	1	1	1	1	1	1	1	1	1	1	1	1
175	585	BACT.0323.00585	GCF_016726985.1	ASM1672698v1	Myroides	odoratus	1	1	1	1	1	1	1	1	1	1	1	1	1	1
16	98	BACT.0323.00098	GCF_000833025.1	ASM83302v1	Myroides	profundi	1	1	1	1	1	1	1	1	1	1	1	1	1	1
33	153	BACT.0323.00153	GCF_001654455.1	ASM165445v1	Niabella	ginsenosidivorans	1	1	2	1	1	1	1	1	1	1	1	1	0	0
8	51	BACT.0323.00051	GCF_000243115.2	ASM24311v3	Niabella	soli	1	1	2	1	1	1	1	1	1	1	1	1	0	0
9	52	BACT.0323.00052	GCF_000246855.1	ASM24685v1	Niastella	koreensis	1	1	2	1	1	1	1	1	1	1	0	1	1	0
88	327	BACT.0323.00327	GCF_003410315.1	ASM341031v1	Olleya	aquimaris	1	1	5	1	1	1	1	1	1	1	0	1	1	0
79	258	BACT.0323.00258	GCF_002831645.1	ASM283164v1	Olleya	sp.	1	1	3	1	1	1	1	1	1	1	0	1	1	0
196	647	BACT.0323.00647	GCF_019278545.1	ASM1927854v1	Olleya	sp.	0	0	2	1	1	1	0	1	1	1	0	1	1	0
114	373	BACT.0323.00373	GCF_004088395.1	ASM408839v1	Ornithobacterium	rhinotracheale	1	1	3	1	1	1	1	1	1	1	0	1	0	0
121	403	BACT.0323.00403	GCF_006739545.1	ASM673954v1	Parabacteroides	distasonis	1	1	2	1	1	1	1	1	1	1	1	1	1	1
190	630	BACT.0323.00630	GCF_018292145.1	ASM1829214v1	Parabacteroides	distasonis	1	1	4	1	1	1	1	1	1	1	1	1	1	1
260	831	BACT.0323.00831	GCF_024758245.1	ASM2475824v1	Parabacteroides	distasonis	1	1	4	1	1	1	1	1	1	1	1	1	1	1
321	1033	BACT.0323.01033	GCF_018279895.1	ASM1827989v1	Parabacteroides	distasonis	1	1	4	1	1	1	1	1	1	1	1	1	1	1
322	1034	BACT.0323.01034	GCF_018288975.1	ASM1828897v1	Parabacteroides	distasonis	1	1	5	1	1	1	1	1	1	1	1	1	1	1
340	1074	BACT.0323.01074	GCF_024759985.1	ASM2475998v1	Parabacteroides	distasonis	1	1	3	1	1	1	1	1	1	1	1	1	1	1
357	1121	BACT.0323.01121	GCF_024758045.1	ASM2475804v1	Parabacteroides	distasonis	1	1	1	1	1	1	1	1	1	1	1	1	1	1
358	1122	BACT.0323.01122	GCF_024759485.1	ASM2475948v1	Parabacteroides	distasonis	1	1	3	1	1	1	1	1	1	1	1	1	1	1
362	1128	BACT.0323.01128	GCF_024759745.1	ASM2475974v1	Parabacteroides	distasonis	1	1	3	1	1	1	1	1	1	1	1	1	1	1
372	1164	BACT.0323.01164	GCF_024759585.1	ASM2475958v1	Parabacteroides	distasonis	1	1	5	0	1	1	1	1	1	1	1	1	1	1
324	1036	BACT.0323.01036	GCF_018289315.1	ASM1828931v1	Parabacteroides	merdae	1	1	5	1	1	1	1	1	1	1	1	1	1	1
58	216	BACT.0323.00216	GCF_002257605.1	ASM225760v1	Parabacteroides	sp.	1	1	2	1	1	1	1	1	1	1	1	1	1	1
27	143	BACT.0323.00143	GCF_001590605.1	ASM159060v1	Pedobacter	cryoconitis	1	1	4	1	1	1	1	1	1	1	1	1	1	1
145	537	BACT.0323.00537	GCF_014692875.1	ASM1469287v1	Pedobacter	riviphilus	1	1	4	1	1	1	1	2	1	1	1	1	1	1
144	535	BACT.0323.00535	GCF_014395225.1	ASM1439522v1	Pedobacter	roseus	1	1	2	1	1	1	1	1	1	1	1	1	1	1
119	388	BACT.0323.00388	GCF_005938645.2	ASM593864v2	Pedobacter	sp.	1	1	4	1	1	1	1	2	1	1	1	1	1	1
200	652	BACT.0323.00652	GCF_019317285.1	ASM1931728v1	Pedobacter	sp.	1	1	2	1	1	1	1	1	1	1	1	1	1	1
37	165	BACT.0323.00165	GCF_001721645.1	ASM172164v1	Pedobacter	steynii	1	1	1	1	1	1	1	1	1	1	1	1	1	1
180	598	BACT.0323.00598	GCF_016888945.1	ASM1688894v1	Phocaeicola	coprophilus	2	2	2	2	2	2	2	2	2	2	2	2	2	2
140	484	BACT.0323.00484	GCF_013009555.1	ASM1300955v1	Phocaeicola	dorei	1	1	5	1	1	1	1	1	1	1	1	1	1	1
269	872	BACT.0323.00872	GCF_025146415.1	ASM2514641v1	Phocaeicola	dorei	1	1	5	1	1	1	1	1	1	1	1	1	1	1
375	1176	BACT.0323.01176	GCF_018292105.1	ASM1829210v1	Phocaeicola	dorei	1	1	5	1	1	1	1	1	1	1	1	1	1	1
367	1139	BACT.0323.01139	GCF_000190575.1	ASM19057v1	Phocaeicola	salanitronis	1	1	5	1	1	1	1	1	1	1	1	1	1	1
325	1037	BACT.0323.01037	GCF_018289355.1	ASM1828935v1	Phocaeicola	vulgatus	1	1	5	1	1	1	1	1	1	1	1	1	1	1
289	938	BACT.0323.00938	GCF_900476255.1	53750_A02	Porphyromonas	crevioricanis	1	1	3	1	1	1	1	1	1	1	1	1	1	1
206	689	BACT.0323.00689	GCF_020097375.1	ASM2009737v1	Porphyromonas	endodontalis	1	1	3	1	1	1	1	2	1	1	1	1	1	1
72	246	BACT.0323.00246	GCF_002754035.1	ASM275403v1	Porphyromonas	gingivalis	1	1	5	1	1	1	1	1	1	1	1	1	1	1
73	251	BACT.0323.00251	GCF_002754135.1	ASM275413v1	Porphyromonas	gingivalis	1	1	3	1	1	1	1	1	1	1	1	1	1	1
74	252	BACT.0323.00252	GCF_002754155.1	ASM275415v1	Porphyromonas	gingivalis	1	1	5	1	1	1	1	1	1	1	1	1	1	1
208	701	BACT.0323.00701	GCF_020735565.1	ASM2073556v1	Prevotella	buccalis	1	1	1	1	1	1	1	1	1	1	1	1	1	1
271	881	BACT.0323.00881	GCF_025151385.1	ASM2515138v1	Prevotella	buccalis	1	1	1	1	1	1	1	1	1	1	1	1	1	1
188	623	BACT.0323.00623	GCF_018128185.1	ASM1812818v1	Prevotella	denticola	1	1	3	1	1	1	1	3	1	1	1	1	1	1
395	1210	BACT.0323.01210	GCF_003515045.1	ASM351504v1	Prevotella	denticola	1	1	2	1	1	1	1	3	1	1	1	1	1	1
383	1194	BACT.0323.01194	GCF_001262015.1	ASM126201v1	Prevotella	fusca	1	1	1	1	1	1	1	1	1	1	1	1	1	1
403	1223	BACT.0323.01223	GCF_018128145.1	ASM1812814v1	Prevotella	fusca	1	1	1	1	1	1	1	1	1	1	1	1	1	1
75	253	BACT.0323.00253	GCF_002763535.1	ASM276353v1	Prevotella	intermedia	1	1	2	1	1	1	1	2	1	1	1	1	1	1
76	254	BACT.0323.00254	GCF_002763575.1	ASM276357v1	Prevotella	intermedia	1	1	1	1	1	1	1	1	1	1	1	1	1	1
382	1193	BACT.0323.01193	GCF_000261025.1	ASM26102v1	Prevotella	intermedia	1	1	2	1	1	1	1	2	1	1	1	1	1	1
384	1195	BACT.0323.01195	GCF_001548195.1	ASM154819v1	Prevotella	intermedia	1	1	2	1	1	1	1	2	1	1	1	1	1	1
385	1196	BACT.0323.01196	GCF_001953935.1	ASM195393v1	Prevotella	intermedia	1	1	2	1	1	1	1	2	1	1	1	1	1	1
386	1199	BACT.0323.01199	GCF_002355195.1	ASM235519v1	Prevotella	intermedia	1	1	2	1	1	1	1	2	1	1	1	1	1	1
387	1201	BACT.0323.01201	GCF_002763715.1	ASM276371v1	Prevotella	intermedia	1	1	2	1	1	1	1	2	1	1	1	1	1	1
388	1202	BACT.0323.01202	GCF_002763745.1	ASM276374v1	Prevotella	intermedia	1	1	2	1	1	1	1	2	1	1	1	1	1	1
389	1204	BACT.0323.01204	GCF_002763845.1	ASM276384v1	Prevotella	intermedia	1	1	2	1	1	1	1	2	1	1	1	1	1	1
390	1205	BACT.0323.01205	GCF_002763955.1	ASM276395v1	Prevotella	intermedia	1	1	2	1	1	1	1	2	1	1	1	1	1	1
391	1206	BACT.0323.01206	GCF_002763975.1	ASM276397v1	Prevotella	intermedia	1	1	2	1	1	1	1	2	1	1	1	1	1	1
394	1209	BACT.0323.01209	GCF_003265025.1	ASM326502v1	Prevotella	intermedia	1	1	2	1	1	1	1	2	1	1	1	1	1	1
392	1207	BACT.0323.01207	GCF_002849795.1	ASM284979v1	Prevotella	jejuni	1	1	1	1	1	1	1	2	1	1	1	1	1	1
401	1220	BACT.0323.01220	GCF_018128085.1	ASM1812808v1	Prevotella	jejuni	1	1	1	1	1	1	1	1	1	1	1	1	1	1
402	1221	BACT.0323.01221	GCF_018128105.1	ASM1812810v1	Prevotella	jejuni	1	1	0	1	1	1	1	0	1	1	1	1	1	1
396	1211	BACT.0323.01211	GCF_013267595.1	ASM1326759v1	Prevotella	melaninogenica	1	1	1	1	1	1	1	1	1	1	1	1	1	1
397	1213	BACT.0323.01213	GCF_018127885.1	ASM1812788v1	Prevotella	melaninogenica	1	1	1	1	1	1	1	1	1	1	1	1	1	1
398	1214	BACT.0323.01214	GCF_018127905.1	ASM1812790v1	Prevotella	melaninogenica	1	1	1	1	1	1	1	1	1	1	1	1	1	1
399	1216	BACT.0323.01216	GCF_018127965.1	ASM1812796v1	Prevotella	melaninogenica	1	1	1	1	0	1	1	5	1	1	1	1	1	1
400	1218	BACT.0323.01218	GCF_018128045.1	ASM1812804v1	Prevotella	melaninogenica	1	1	3	1	1	1	1	3	1	1	1	1	1	1
404	1228	BACT.0323.01228	GCF_020735905.1	ASM2073590v1	Prevotella	melaninogenica	1	1	1	1	1	1	1	2	1	1	1	1	1	1
405	1234	BACT.0323.01234	GCF_003609775.1	ASM360977v1	Prevotella	melaninogenica	1	1	1	2	1	1	1	3	1	1	1	1	1	1
407	1240	BACT.0323.01240	GCF_018127945.1	ASM1812794v1	Prevotella	melaninogenica	1	1	1	1	1	1	1	1	1	1	1	1	1	1
408	1241	BACT.0323.01241	GCF_018128005.1	ASM1812800v1	Prevotella	melaninogenica	1	1	1	1	1	1	1	2	1	1	1	1	1	1
291	942	BACT.0323.00942	GCF_900637655.1	52295_B01	Prevotella	oris	1	1	1	1	1	1	1	1	1	1	1	1	1	1
406	1236	BACT.0323.01236	GCF_018127765.1	ASM1812776v1	Prevotella	veroralis	1	1	1	1	1	1	1	1	1	1	1	1	1	1
117	383	BACT.0323.00383	GCF_004843725.1	ASM484372v1	Psychroserpens	sp.	1	1	3	1	1	1	1	1	1	1	0	1	1	0
378	1185	BACT.0323.01185	GCF_003325355.1	ASM332535v1	Runella	rosea	0	1	1	1	1	1	1	1	1	1	0	0	0	0
376	1181	BACT.0323.01181	GCF_000218895.1	ASM21889v1	Runella	slithyformis	1	0	1	0	1	1	1	1	1	1	0	0	0	0
212	721	BACT.0323.00721	GCF_021183825.1	ASM2118382v1	Sinomicrobium	kalidii	1	1	1	1	1	1	1	1	1	1	0	1	1	0
54	207	BACT.0323.00207	GCF_002151545.1	ASM215154v1	Sphingobacteriaceae	bacterium	1	1	4	1	1	1	1	2	1	1	1	1	1	1
199	650	BACT.0323.00650	GCF_019285695.1	ASM1928569v1	Sphingobacterium	sp.	1	0	2	0	0	1	0	1	1	1	1	1	0	0
52	203	BACT.0323.00203	GCF_002056795.1	ASM205679v1	Spirosoma	aerolatum	1	1	2	1	1	1	1	1	1	1	0	0	0	0
135	473	BACT.0323.00473	GCF_011604685.1	ASM1160468v1	Spirosoma	aureum	1	1	0	1	1	1	1	1	1	1	0	0	0	0
381	1190	BACT.0323.01190	GCF_000024525.1	ASM2452v1	Spirosoma	linguale	2	2	2	1	1	1	1	1	1	1	1	1	1	1
40	188	BACT.0323.00188	GCF_001988955.1	ASM198895v1	Spirosoma	montaniterrae	1	1	1	1	1	0	1	1	1	1	0	0	0	0
78	256	BACT.0323.00256	GCF_002831565.1	ASM283156v1	Spirosoma	pollinicola	1	1	3	1	1	1	1	1	1	1	0	0	0	0
20	106	BACT.0323.00106	GCF_000974425.1	ASM97442v1	Spirosoma	radiotolerans	2	2	5	2	2	2	2	2	2	2	1	1	1	1
349	1097	BACT.0323.01097	GCF_012849055.1	ASM1284905v1	Spirosoma	rhododendri	1	1	2	1	1	1	1	1	1	1	1	1	1	1
122	404	BACT.0323.00404	GCF_006965485.1	ASM696548v1	Spirosoma	sp.	1	1	3	1	1	1	1	1	1	1	0	0	0	0
143	509	BACT.0323.00509	GCF_014117325.1	ASM1411732v1	Spirosoma	sp.	2	2	4	2	2	2	2	2	2	2	1	1	1	1
409	1251	BACT.0323.01251	GCF_021233055.1	ASM2123305v1	Spirosoma	sp.	1	1	1	1	1	1	1	1	1	1	0	0	0	0
317	1020	BACT.0323.01020	GCF_013127955.1	ASM1312795v1	Spirosoma	taeanense	1	1	2	1	1	1	1	1	1	1	1	1	1	1
81	266	BACT.0323.00266	GCF_002893765.1	ASM289376v1	Tamlana	carrageenivorans	1	1	2	1	1	1	1	1	1	1	0	1	1	0
177	589	BACT.0323.00589	GCF_016767215.1	ASM1676721v1	Tamlana	sp.	1	2	2	1	1	1	1	1	1	1	0	1	1	0
116	382	BACT.0323.00382	GCF_004803875.1	ASM480387v1	Tenacibaculum	maritimum	1	1	1	1	1	1	1	2	1	1	1	1	1	1
286	929	BACT.0323.00929	GCF_900119795.1	MARIT_PRJEB17743	Tenacibaculum	maritimum	1	1	1	1	1	1	1	2	1	1	1	1	1	1
125	425	BACT.0323.00425	GCF_009362255.1	ASM936225v1	Tenacibaculum	mesophilum	1	1	1	1	1	1	1	1	1	1	1	1	1	1
233	796	BACT.0323.00796	GCF_024181065.1	ASM2418106v1	Tenacibaculum	mesophilum	1	1	1	1	1	1	1	1	1	1	1	1	1	1
19	104	BACT.0323.00104	GCF_000973105.1	ASM97310v1	Zobellia	galactanivorans,	1	1	2	1	1	1	1	1	1	1	1	1	0	0

## Sheet: ESM-fold_analysis
ids	rmsd_O	rmsd_Q	Already_Detected_?	test TssO	Test TssQ
BACT.0323.00006.0001i_03417	24.993	22.954	No	FALSE	FALSE
BACT.0323.00006.0001i_03427	8.888	8.608	No	FALSE	FALSE
BACT.0323.00006.0001i_03428	12.235	11.243	No	FALSE	FALSE
BACT.0323.00006.0001i_03432	26.255	24.482	No	FALSE	FALSE
BACT.0323.00030.0001i_03797	4.394	2.849	Yes	FALSE	TRUE
BACT.0323.00030.0001i_03801	4.626	5	No	FALSE	FALSE
BACT.0323.00030.0001i_03811	23.979	22.341	No	FALSE	FALSE
BACT.0323.00040.0001i_02303	24.949	23.233	No	FALSE	FALSE
BACT.0323.00040.0001i_02313	4.537	2.18	Yes	FALSE	TRUE
BACT.0323.00040.0001i_02317	24.681	22.297	No	FALSE	FALSE
BACT.0323.00048.0001i_02040	16.21	14.207	No	FALSE	FALSE
BACT.0323.00048.0001i_02041	3.768	2.113	No	FALSE	TRUE
BACT.0323.00048.0001i_02051	26.212	24.471	No	FALSE	FALSE
BACT.0323.00051.0001i_02169	12.391	11.374	No	FALSE	FALSE
BACT.0323.00051.0001i_02177	5.566	4.593	Yes	FALSE	FALSE
BACT.0323.00051.0001i_02184	3.721	1.15	No	FALSE	TRUE
BACT.0323.00052.0001i_02595	21.746	20.475	No	FALSE	FALSE
BACT.0323.00052.0001i_02605	5.346	3.076	Yes	FALSE	FALSE
BACT.0323.00068.0001i_03086	4.289	2.933	Yes	FALSE	TRUE
BACT.0323.00068.0001i_03090	7.054	6.589	No	FALSE	FALSE
BACT.0323.00068.0001i_03099	19.361	18.066	No	FALSE	FALSE
BACT.0323.00068.0001i_03110	4.718	2.242	No	FALSE	TRUE
BACT.0323.00070.0001i_03123	4.289	2.933	Yes	FALSE	TRUE
BACT.0323.00070.0001i_03127	5.49	5.213	No	FALSE	FALSE
BACT.0323.00070.0001i_03136	19.361	18.066	No	FALSE	FALSE
BACT.0323.00070.0001i_03146	4.718	2.242	No	FALSE	TRUE
BACT.0323.00104.0001i_00374	16.849	15.895	No	FALSE	FALSE
BACT.0323.00104.0001i_00389	4.695	2.554	Yes	FALSE	TRUE
BACT.0323.00127.0001i_00579	18.144	16.951	No	FALSE	FALSE
BACT.0323.00127.0001i_00586	8.527	8.02	No	FALSE	FALSE
BACT.0323.00127.0001i_00590	3.975	1.331	Yes	FALSE	TRUE
BACT.0323.00135.0001i_02716	26.128	24.398	No	FALSE	FALSE
BACT.0323.00135.0001i_02726	3.748	2.155	No	FALSE	TRUE
BACT.0323.00135.0001i_02727	18.921	17.653	No	FALSE	FALSE
BACT.0323.00141.0001i_02053	16.21	14.207	No	FALSE	FALSE
BACT.0323.00141.0001i_02054	3.768	2.113	No	FALSE	TRUE
BACT.0323.00141.0001i_02064	26.142	24.418	No	FALSE	FALSE
BACT.0323.00150.0001i_01299	18.487	17.166	No	FALSE	FALSE
BACT.0323.00150.0001i_01300	3.748	2.155	No	FALSE	TRUE
BACT.0323.00150.0001i_01301	26.383	24.269	No	FALSE	FALSE
BACT.0323.00150.0001i_01311	26.128	24.398	No	FALSE	FALSE
BACT.0323.00153.0001i_03333	15.543	13.723	No	FALSE	FALSE
BACT.0323.00153.0001i_03341	3.338	2.652	Yes	FALSE	TRUE
BACT.0323.00153.0001i_03348	4.899	4.64	No	FALSE	FALSE
BACT.0323.00157.0001i_00206	16.21	14.207	No	FALSE	FALSE
BACT.0323.00157.0001i_00207	3.768	2.113	No	FALSE	TRUE
BACT.0323.00157.0001i_00217	26.212	24.471	No	FALSE	FALSE
BACT.0323.00163.0001i_00578	18.144	16.951	No	FALSE	FALSE
BACT.0323.00163.0001i_00585	8.527	8.02	No	FALSE	FALSE
BACT.0323.00163.0001i_00589	3.975	1.331	Yes	FALSE	TRUE
BACT.0323.00180.0001i_01112	26.212	24.471	No	FALSE	FALSE
BACT.0323.00180.0001i_01122	3.768	2.113	No	FALSE	TRUE
BACT.0323.00180.0001i_01123	16.21	14.207	No	FALSE	FALSE
BACT.0323.00211.0001i_02164	15.38	14.18	No	FALSE	FALSE
BACT.0323.00211.0001i_02168	21.326	19.325	No	FALSE	FALSE
BACT.0323.00211.0001i_02174	25.049	22.933	No	FALSE	FALSE
BACT.0323.00220.0001i_00166	13.172	12.696	No	FALSE	FALSE
BACT.0323.00220.0001i_00176	3.794	1.655	No	FALSE	TRUE
BACT.0323.00220.0001i_00177	11.594	10.28	No	FALSE	FALSE
BACT.0323.00228.0001i_00144	23.801	21.148	No	FALSE	FALSE
BACT.0323.00228.0001i_00146	25.288	23.22	No	FALSE	FALSE
BACT.0323.00228.0001i_00152	21.398	19.498	No	FALSE	FALSE
BACT.0323.00228.0001i_00160	3.989	1.524	No	FALSE	TRUE
BACT.0323.00228.0001i_00161	9.544	8.286	No	FALSE	FALSE
BACT.0323.00228.0001i_00415	16.195	15.209	No	FALSE	FALSE
BACT.0323.00228.0001i_00422	3.84	1.688	No	FALSE	TRUE
BACT.0323.00228.0001i_00423	11.594	10.28	No	FALSE	FALSE
BACT.0323.00237.0001i_01933	4.679	5.232	No	FALSE	FALSE
BACT.0323.00237.0001i_01944	6.067	3.131	No	FALSE	FALSE
BACT.0323.00237.0001i_01949	18.709	17.811	No	FALSE	FALSE
BACT.0323.00258.0001i_03051	4.221	2.084	Yes	FALSE	TRUE
BACT.0323.00258.0001i_03061	25.086	23.226	No	FALSE	FALSE
BACT.0323.00258.0001i_03062	14.966	13.909	No	FALSE	FALSE
BACT.0323.00266.0001i_02505	3.22	2.236	Yes	FALSE	TRUE
BACT.0323.00266.0001i_02507	4.329	5.711	No	FALSE	FALSE
BACT.0323.00266.0001i_02510	14.471	13.127	No	FALSE	FALSE
BACT.0323.00277.0001i_00424	15.449	14.428	No	FALSE	FALSE
BACT.0323.00277.0001i_00431	16.248	14.773	No	FALSE	FALSE
BACT.0323.00277.0001i_00435	3.878	1.435	No	FALSE	TRUE
BACT.0323.00277.0001i_02312	3.686	1.338	No	FALSE	TRUE
BACT.0323.00277.0001i_02313	3.894	4.383	No	FALSE	FALSE
BACT.0323.00277.0001i_02319	12.357	10.367	No	FALSE	FALSE
BACT.0323.00281.0001i_02681	22.687	20.581	No	FALSE	FALSE
BACT.0323.00281.0001i_02686	17.851	16.823	No	FALSE	FALSE
BACT.0323.00281.0001i_02694	26.486	24.723	No	FALSE	FALSE
BACT.0323.00281.0001i_02698	4.609	3.195	Yes	FALSE	FALSE
BACT.0323.00327.0001i_00794	4.225	1.92	Yes	FALSE	TRUE
BACT.0323.00327.0001i_00806	3.491	3.202	No	FALSE	FALSE
BACT.0323.00330.0001i_04991	3.771	4.431	No	FALSE	FALSE
BACT.0323.00330.0001i_04996	4.684	3.738	Yes	FALSE	FALSE
BACT.0323.00330.0001i_04999	18.941	17.115	No	FALSE	FALSE
BACT.0323.00330.0001i_05000	25.572	23.886	No	FALSE	FALSE
BACT.0323.00331.0001i_01592	3.76	2.322	No	FALSE	TRUE
BACT.0323.00331.0001i_01596	5.507	3.421	Yes	FALSE	FALSE
BACT.0323.00331.0001i_01601	3.653	4.085	No	FALSE	FALSE
BACT.0323.00332.0001i_01767	12.621	11.969	No	FALSE	FALSE
BACT.0323.00332.0001i_01768	17.927	16.144	No	FALSE	FALSE
BACT.0323.00332.0001i_01769	3.896	1.531	Yes	FALSE	TRUE
BACT.0323.00332.0001i_01781	21.465	19.602	No	FALSE	FALSE
BACT.0323.00341.0001i_02006	12.371	11.444	No	FALSE	FALSE
BACT.0323.00341.0001i_02008	4.037	1.68	No	FALSE	TRUE
BACT.0323.00341.0001i_02010	19.031	17.53	No	FALSE	FALSE
BACT.0323.00341.0001i_02017	3.638	4.156	No	FALSE	FALSE
BACT.0323.00341.0001i_02018	3.265	1.623	Yes	FALSE	TRUE
BACT.0323.00342.0001i_03448	16.282	14.457	No	FALSE	FALSE
BACT.0323.00342.0001i_03451	3.497	4.01	Yes	FALSE	FALSE
BACT.0323.00342.0001i_03456	25.612	23.943	No	FALSE	FALSE
BACT.0323.00342.0001i_03458	20.613	18.387	No	FALSE	FALSE
BACT.0323.00371.0001i_01563	20.432	18.847	No	FALSE	FALSE
BACT.0323.00371.0001i_01572	23.49	21.914	No	FALSE	FALSE
BACT.0323.00371.0001i_01577	6.668	6.09	No	FALSE	FALSE
BACT.0323.00373.0001i_00443	18.486	17.616	No	FALSE	FALSE
BACT.0323.00373.0001i_00444	3.467	2.301	No	FALSE	TRUE
BACT.0323.00373.0001i_00453	17.907	17.008	No	FALSE	FALSE
BACT.0323.00373.0001i_00455	13.723	12.474	No	FALSE	FALSE
BACT.0323.00373.0001i_00456	10.432	9.319	No	FALSE	FALSE
BACT.0323.00373.0001i_00458	14.067	12.822	No	FALSE	FALSE
BACT.0323.00373.0001i_00459	18.224	16.993	No	FALSE	FALSE
BACT.0323.00383.0001i_02828	8.456	7.948	No	FALSE	FALSE
BACT.0323.00383.0001i_02838	4.033	1.814	Yes	FALSE	TRUE
BACT.0323.00383.0001i_02846	3.994	2.522	No	FALSE	TRUE
BACT.0323.00389.0001i_01480	3.97	1.392	Yes	FALSE	TRUE
BACT.0323.00389.0001i_01484	5.055	5.772	No	FALSE	FALSE
BACT.0323.00433.0001i_00876	23.815	21.02	No	FALSE	FALSE
BACT.0323.00433.0001i_00877	25.085	22.979	No	FALSE	FALSE
BACT.0323.00433.0001i_00883	21.326	19.325	No	FALSE	FALSE
BACT.0323.00433.0001i_00887	8.323	7.084	No	FALSE	FALSE
BACT.0323.00442.0001i_03685	21.901	19.551	No	FALSE	FALSE
BACT.0323.00442.0001i_03690	17.397	15.971	No	FALSE	FALSE
BACT.0323.00442.0001i_03691	4.062	1.924	Yes	FALSE	TRUE
BACT.0323.00444.0001i_03916	24.349	22.776	No	FALSE	FALSE
BACT.0323.00444.0001i_03920	4.394	2.849	Yes	FALSE	TRUE
BACT.0323.00444.0001i_03924	8.175	7.632	No	FALSE	FALSE
BACT.0323.00444.0001i_03933	23.656	22.065	No	FALSE	FALSE
BACT.0323.00458.0001i_05531	4.867	2.85	Yes	FALSE	TRUE
BACT.0323.00458.0001i_05533	26.908	24.924	No	FALSE	FALSE
BACT.0323.00458.0001i_05534	18.026	17.736	No	FALSE	FALSE
BACT.0323.00458.0001i_05535	24.142	21.77	No	FALSE	FALSE
BACT.0323.00458.0001i_05536	23.122	21.077	No	FALSE	FALSE
BACT.0323.00468.0001i_01835	17.41	16.459	No	FALSE	FALSE
BACT.0323.00468.0001i_01841	3.559	2.721	No	FALSE	TRUE
BACT.0323.00468.0001i_01849	11.922	9.92	No	FALSE	FALSE
BACT.0323.00480.0001i_06629	27.225	25.223	No	FALSE	FALSE
BACT.0323.00480.0001i_06642	3.495	1.836	Yes	FALSE	TRUE
BACT.0323.00480.0001i_06644	22.411	20.771	No	FALSE	FALSE
BACT.0323.00481.0001i_01660	27.225	25.223	No	FALSE	FALSE
BACT.0323.00481.0001i_01673	3.495	1.836	Yes	FALSE	TRUE
BACT.0323.00481.0001i_01675	22.395	20.765	No	FALSE	FALSE
BACT.0323.00504.0001i_01175	23.284	20.575	No	FALSE	FALSE
BACT.0323.00504.0001i_01177	25.077	22.981	No	FALSE	FALSE
BACT.0323.00504.0001i_01183	20.798	18.809	No	FALSE	FALSE
BACT.0323.00504.0001i_01194	3.84	1.688	No	FALSE	TRUE
BACT.0323.00504.0001i_01195	11.594	10.28	No	FALSE	FALSE
BACT.0323.00505.0001i_03321	3.617	1.762	Yes	FALSE	TRUE
BACT.0323.00505.0001i_03325	4.971	5.62	No	FALSE	FALSE
BACT.0323.00543.0001i_01289	26.142	24.418	No	FALSE	FALSE
BACT.0323.00543.0001i_01299	3.768	2.113	No	FALSE	TRUE
BACT.0323.00543.0001i_01300	16.21	14.207	No	FALSE	FALSE
BACT.0323.00544.0001i_01289	26.142	24.418	No	FALSE	FALSE
BACT.0323.00544.0001i_01299	3.768	2.113	No	FALSE	TRUE
BACT.0323.00544.0001i_01300	16.21	14.207	No	FALSE	FALSE
BACT.0323.00545.0001i_01289	26.142	24.418	No	FALSE	FALSE
BACT.0323.00545.0001i_01299	3.768	2.113	No	FALSE	TRUE
BACT.0323.00545.0001i_01300	16.21	14.207	No	FALSE	FALSE
BACT.0323.00546.0001i_01290	26.142	24.418	No	FALSE	FALSE
BACT.0323.00546.0001i_01300	3.768	2.113	No	FALSE	TRUE
BACT.0323.00546.0001i_01301	16.21	14.207	No	FALSE	FALSE
BACT.0323.00547.0001i_01290	26.142	24.418	No	FALSE	FALSE
BACT.0323.00547.0001i_01300	3.768	2.113	No	FALSE	TRUE
BACT.0323.00547.0001i_01301	16.21	14.207	No	FALSE	FALSE
BACT.0323.00548.0001i_01289	26.142	24.418	No	FALSE	FALSE
BACT.0323.00548.0001i_01299	3.768	2.113	No	FALSE	TRUE
BACT.0323.00548.0001i_01300	16.21	14.207	No	FALSE	FALSE
BACT.0323.00549.0001i_01289	26.142	24.418	No	FALSE	FALSE
BACT.0323.00549.0001i_01299	3.768	2.113	No	FALSE	TRUE
BACT.0323.00549.0001i_01300	16.21	14.207	No	FALSE	FALSE
BACT.0323.00550.0001i_01290	26.142	24.418	No	FALSE	FALSE
BACT.0323.00550.0001i_01300	3.768	2.113	No	FALSE	TRUE
BACT.0323.00550.0001i_01301	16.21	14.207	No	FALSE	FALSE
BACT.0323.00551.0001i_01289	26.142	24.418	No	FALSE	FALSE
BACT.0323.00551.0001i_01299	3.768	2.113	No	FALSE	TRUE
BACT.0323.00551.0001i_01300	16.21	14.207	No	FALSE	FALSE
BACT.0323.00552.0001i_01290	26.142	24.418	No	FALSE	FALSE
BACT.0323.00552.0001i_01300	3.768	2.113	No	FALSE	TRUE
BACT.0323.00552.0001i_01301	16.21	14.207	No	FALSE	FALSE
BACT.0323.00553.0001i_01290	26.142	24.418	No	FALSE	FALSE
BACT.0323.00553.0001i_01300	3.768	2.113	No	FALSE	TRUE
BACT.0323.00553.0001i_01301	16.21	14.207	No	FALSE	FALSE
BACT.0323.00554.0001i_01290	26.142	24.418	No	FALSE	FALSE
BACT.0323.00554.0001i_01300	3.768	2.113	No	FALSE	TRUE
BACT.0323.00554.0001i_01301	16.21	14.207	No	FALSE	FALSE
BACT.0323.00555.0001i_01289	26.142	24.418	No	FALSE	FALSE
BACT.0323.00555.0001i_01299	3.768	2.113	No	FALSE	TRUE
BACT.0323.00555.0001i_01300	16.21	14.207	No	FALSE	FALSE
BACT.0323.00556.0001i_01289	26.142	24.418	No	FALSE	FALSE
BACT.0323.00556.0001i_01299	3.768	2.113	No	FALSE	TRUE
BACT.0323.00556.0001i_01300	16.21	14.207	No	FALSE	FALSE
BACT.0323.00557.0001i_02053	16.21	14.207	No	FALSE	FALSE
BACT.0323.00557.0001i_02054	3.768	2.113	No	FALSE	TRUE
BACT.0323.00557.0001i_02064	26.142	24.418	No	FALSE	FALSE
BACT.0323.00558.0001i_02053	16.21	14.207	No	FALSE	FALSE
BACT.0323.00558.0001i_02054	3.768	2.113	No	FALSE	TRUE
BACT.0323.00558.0001i_02064	26.142	24.418	No	FALSE	FALSE
BACT.0323.00559.0001i_02053	16.21	14.207	No	FALSE	FALSE
BACT.0323.00559.0001i_02054	3.768	2.113	No	FALSE	TRUE
BACT.0323.00559.0001i_02064	26.142	24.418	No	FALSE	FALSE
BACT.0323.00560.0001i_02053	16.21	14.207	No	FALSE	FALSE
BACT.0323.00560.0001i_02054	3.768	2.113	No	FALSE	TRUE
BACT.0323.00560.0001i_02064	26.142	24.418	No	FALSE	FALSE
BACT.0323.00561.0001i_02053	16.21	14.207	No	FALSE	FALSE
BACT.0323.00561.0001i_02054	3.768	2.113	No	FALSE	TRUE
BACT.0323.00561.0001i_02064	26.142	24.418	No	FALSE	FALSE
BACT.0323.00562.0001i_02053	16.21	14.207	No	FALSE	FALSE
BACT.0323.00562.0001i_02054	3.768	2.113	No	FALSE	TRUE
BACT.0323.00562.0001i_02064	26.142	24.418	No	FALSE	FALSE
BACT.0323.00563.0001i_02054	16.21	14.207	No	FALSE	FALSE
BACT.0323.00563.0001i_02055	3.768	2.113	No	FALSE	TRUE
BACT.0323.00563.0001i_02065	26.142	24.418	No	FALSE	FALSE
BACT.0323.00564.0001i_02053	16.21	14.207	No	FALSE	FALSE
BACT.0323.00564.0001i_02054	3.768	2.113	No	FALSE	TRUE
BACT.0323.00564.0001i_02064	26.142	24.418	No	FALSE	FALSE
BACT.0323.00565.0001i_02053	16.21	14.207	No	FALSE	FALSE
BACT.0323.00565.0001i_02054	3.768	2.113	No	FALSE	TRUE
BACT.0323.00565.0001i_02064	26.142	24.418	No	FALSE	FALSE
BACT.0323.00566.0001i_02053	16.21	14.207	No	FALSE	FALSE
BACT.0323.00566.0001i_02054	3.768	2.113	No	FALSE	TRUE
BACT.0323.00566.0001i_02064	26.142	24.418	No	FALSE	FALSE
BACT.0323.00567.0001i_02054	16.21	14.207	No	FALSE	FALSE
BACT.0323.00567.0001i_02055	3.768	2.113	No	FALSE	TRUE
BACT.0323.00567.0001i_02065	26.142	24.418	No	FALSE	FALSE
BACT.0323.00587.0001i_01783	26.111	24.361	No	FALSE	FALSE
BACT.0323.00587.0001i_01792	24.867	23.018	No	FALSE	FALSE
BACT.0323.00587.0001i_01796	22.855	20.63	No	FALSE	FALSE
BACT.0323.00589.0001i_02519	14.562	13.18	No	FALSE	FALSE
BACT.0323.00589.0001i_02522	10.211	8.425	No	FALSE	FALSE
BACT.0323.00589.0001i_02524	3.22	2.236	Yes	FALSE	TRUE
BACT.0323.00627.0001i_05534	3.529	1.585	Yes	FALSE	TRUE
BACT.0323.00639.0001i_00171	3.639	1.907	Yes	FALSE	TRUE
BACT.0323.00639.0001i_00172	8.393	7.055	No	FALSE	FALSE
BACT.0323.00639.0001i_00177	22.784	21.2	No	FALSE	FALSE
BACT.0323.00647.0001i_03121	4.221	2.084	Yes	FALSE	TRUE
BACT.0323.00647.0001i_03132	16.946	15.644	No	FALSE	FALSE
BACT.0323.00648.0001i_02361	15.671	14.233	No	FALSE	FALSE
BACT.0323.00648.0001i_02366	4.713	2.372	No	FALSE	TRUE
BACT.0323.00648.0001i_02377	19.361	18.066	No	FALSE	FALSE
BACT.0323.00648.0001i_02386	5.226	5.101	No	FALSE	FALSE
BACT.0323.00648.0001i_02390	4.289	2.933	Yes	FALSE	TRUE
BACT.0323.00649.0001i_00668	4.289	2.933	Yes	FALSE	TRUE
BACT.0323.00649.0001i_00672	7.118	6.763	No	FALSE	FALSE
BACT.0323.00649.0001i_00679	11.78	10.743	No	FALSE	FALSE
BACT.0323.00649.0001i_00682	19.361	18.066	No	FALSE	FALSE
BACT.0323.00650.0001i_00234	5.293	4.866	Yes	FALSE	FALSE
BACT.0323.00650.0001i_00238	15.71	14.581	No	FALSE	FALSE
BACT.0323.00650.0001i_00242	24.749	22.9	No	FALSE	FALSE
BACT.0323.00650.0001i_00243	22.6	20.77	No	FALSE	FALSE
BACT.0323.00657.0001i_00411	11.922	9.92	No	FALSE	FALSE
BACT.0323.00658.0001i_00420	15.877	13.953	No	FALSE	FALSE
BACT.0323.00715.0001i_00574	21.319	19.513	No	FALSE	FALSE
BACT.0323.00715.0001i_00590	22.742	21.024	No	FALSE	FALSE
BACT.0323.00715.0001i_00592	25.024	22.492	No	FALSE	FALSE
BACT.0323.00721.0001i_00951	3.855	1.477	Yes	FALSE	TRUE
BACT.0323.00721.0001i_00965	2.828	3.159	No	TRUE	FALSE
BACT.0323.00726.0001i_02343	10.132	9.924	No	FALSE	FALSE
BACT.0323.00726.0001i_02346	24.018	22.06	No	FALSE	FALSE
BACT.0323.00726.0001i_02349	3.34	2.256	Yes	FALSE	TRUE
BACT.0323.00775.0001i_01613	23.723	21.665	No	FALSE	FALSE
BACT.0323.00775.0001i_01620	23.814	22.4	No	FALSE	FALSE
BACT.0323.00775.0001i_01629	16.504	15.449	No	FALSE	FALSE
BACT.0323.00775.0001i_01661	3.939	1.586	Yes	FALSE	TRUE
BACT.0323.00775.0001i_01665	10.685	10.065	No	FALSE	FALSE
BACT.0323.00775.0001i_01669	16.743	14.879	No	FALSE	FALSE
BACT.0323.00775.0001i_01670	24.705	23.304	No	FALSE	FALSE
BACT.0323.00775.0001i_01673	8.36	8.81	No	FALSE	FALSE
BACT.0323.00777.0001i_02345	25.915	24.501	No	FALSE	FALSE
BACT.0323.00777.0001i_02359	4.443	2.091	Yes	FALSE	TRUE
BACT.0323.00777.0001i_02361	26.201	24.341	No	FALSE	FALSE
BACT.0323.00777.0001i_02362	18.398	17.683	No	FALSE	FALSE
BACT.0323.00777.0001i_02363	5.666	4.553	No	FALSE	FALSE
BACT.0323.00777.0001i_02364	23.261	21.234	No	FALSE	FALSE
BACT.0323.00782.0001i_02794	22.575	20.502	No	FALSE	FALSE
BACT.0323.00782.0001i_02806	24.775	22.774	No	FALSE	FALSE
BACT.0323.00817.0001i_02561	22.61	20.532	No	FALSE	FALSE
BACT.0323.00817.0001i_02572	3.696	2.245	Yes	FALSE	TRUE
BACT.0323.00895.0001i_02073	27.707	25.606	No	FALSE	FALSE
BACT.0323.00895.0001i_02076	24.692	22.925	No	FALSE	FALSE
BACT.0323.00895.0001i_02088	4.224	2.638	No	FALSE	TRUE
BACT.0323.00895.0001i_02091	3.889	1.973	No	FALSE	TRUE
BACT.0323.00899.0001i_03173	12.214	11.387	No	FALSE	FALSE
BACT.0323.00899.0001i_03177	25.4	23.382	No	FALSE	FALSE
BACT.0323.00899.0001i_03187	16.331	14.854	No	FALSE	FALSE
BACT.0323.00899.0001i_03191	22.764	20.65	No	FALSE	FALSE
BACT.0323.00902.0001i_00370	17.409	16.496	No	FALSE	FALSE
BACT.0323.00902.0001i_00378	15.937	14.787	No	FALSE	FALSE
BACT.0323.00902.0001i_00382	4.121	1.37	Yes	FALSE	TRUE
BACT.0323.00905.0001i_01621	23.723	21.665	No	FALSE	FALSE
BACT.0323.00905.0001i_01628	23.814	22.4	No	FALSE	FALSE
BACT.0323.00905.0001i_01637	16.504	15.449	No	FALSE	FALSE
BACT.0323.00905.0001i_01669	3.939	1.586	Yes	FALSE	TRUE
BACT.0323.00905.0001i_01673	10.685	10.065	No	FALSE	FALSE
BACT.0323.00905.0001i_01677	16.743	14.879	No	FALSE	FALSE
BACT.0323.00905.0001i_01678	24.705	23.304	No	FALSE	FALSE
BACT.0323.00905.0001i_01681	8.36	8.81	No	FALSE	FALSE
BACT.0323.00906.0001i_04206	3.861	4.424	No	FALSE	FALSE
BACT.0323.00906.0001i_04207	3.647	1.117	Yes	FALSE	TRUE
BACT.0323.00907.0001i_04359	5.26	5.471	No	FALSE	FALSE
BACT.0323.00907.0001i_04360	3.938	1.663	Yes	FALSE	TRUE
BACT.0323.00913.0001i_00184	11.594	10.28	No	FALSE	FALSE
BACT.0323.00913.0001i_00185	3.84	1.688	No	FALSE	TRUE
BACT.0323.00913.0001i_00196	20.798	18.809	No	FALSE	FALSE
BACT.0323.00913.0001i_00202	25.077	22.981	No	FALSE	FALSE
BACT.0323.00913.0001i_00204	23.284	20.575	No	FALSE	FALSE
BACT.0323.00921.0001i_05113	12.856	12.131	No	FALSE	FALSE
BACT.0323.00921.0001i_05122	20.62	18.942	No	FALSE	FALSE
BACT.0323.00921.0001i_05131	19.135	16.299	No	FALSE	FALSE
BACT.0323.00921.0001i_05133	22.047	19.607	No	FALSE	FALSE
BACT.0323.00922.0001i_02758	22.55	20.578	No	FALSE	FALSE
BACT.0323.00922.0001i_02761	4.592	2.852	Yes	FALSE	TRUE
BACT.0323.00922.0001i_02764	27.313	25.634	No	FALSE	FALSE
BACT.0323.00922.0001i_02765	21.045	19.803	No	FALSE	FALSE
BACT.0323.00922.0001i_02769	25.949	23.977	No	FALSE	FALSE
BACT.0323.00922.0001i_02772	23.66	22.163	No	FALSE	FALSE
BACT.0323.00922.0001i_02773	23.976	22.221	No	FALSE	FALSE
BACT.0323.00923.0001i_01421	28.231	26.226	No	FALSE	FALSE
BACT.0323.00923.0001i_01425	22.588	20.755	No	FALSE	FALSE
BACT.0323.00923.0001i_01429	10.412	9.643	No	FALSE	FALSE
BACT.0323.00923.0001i_01432	20.943	18.824	No	FALSE	FALSE
BACT.0323.00923.0001i_01436	21.759	20.063	No	FALSE	FALSE
BACT.0323.00923.0001i_01437	9.739	8.853	No	FALSE	FALSE
BACT.0323.00951.0001i_00157	22.855	20.63	No	FALSE	FALSE
BACT.0323.00951.0001i_00161	24.867	23.018	No	FALSE	FALSE
BACT.0323.00951.0001i_00170	26.111	24.361	No	FALSE	FALSE
BACT.0323.00967.0001i_01248	3.653	4.085	No	FALSE	FALSE
BACT.0323.00967.0001i_01253	5.507	3.421	Yes	FALSE	FALSE
BACT.0323.00967.0001i_01257	3.76	2.322	No	FALSE	TRUE
BACT.0323.00980.0001i_02875	7.023	5.096	No	FALSE	FALSE
BACT.0323.00980.0001i_02878	25.487	23.423	No	FALSE	FALSE
BACT.0323.00980.0001i_02879	3.091	3.807	Yes	FALSE	FALSE
BACT.0323.00980.0001i_02880	4.592	5.272	No	FALSE	FALSE
BACT.0323.00980.0001i_02884	23.862	21.888	No	FALSE	FALSE
BACT.0323.00980.0001i_02885	23.715	21.643	No	FALSE	FALSE
BACT.0323.00980.0001i_02888	24.089	22.06	No	FALSE	FALSE
BACT.0323.01022.0001i_04138	23.379	21.402	No	FALSE	FALSE
BACT.0323.01022.0001i_04140	3.981	2.506	Yes	FALSE	TRUE
BACT.0323.01022.0001i_04145	3.813	4.463	No	FALSE	FALSE
BACT.0323.01052.0001i_00561	24.478	23.163	No	FALSE	FALSE
BACT.0323.01052.0001i_00562	16.595	14.73	No	FALSE	FALSE
BACT.0323.01052.0001i_00566	15.125	14.119	No	FALSE	FALSE
BACT.0323.01052.0001i_00570	4.068	1.217	Yes	FALSE	TRUE
BACT.0323.01052.0001i_00588	17.655	17.229	No	FALSE	FALSE
BACT.0323.01052.0001i_00592	24.599	22.56	No	FALSE	FALSE
BACT.0323.01052.0001i_00601	23.814	22.4	No	FALSE	FALSE
BACT.0323.01052.0001i_00604	18.939	17.236	No	FALSE	FALSE
BACT.0323.01081.0001i_00564	24.478	23.163	No	FALSE	FALSE
BACT.0323.01081.0001i_00565	16.595	14.73	No	FALSE	FALSE
BACT.0323.01081.0001i_00569	15.125	14.119	No	FALSE	FALSE
BACT.0323.01081.0001i_00573	4.068	1.217	Yes	FALSE	TRUE
BACT.0323.01081.0001i_00591	17.655	17.229	No	FALSE	FALSE
BACT.0323.01081.0001i_00595	24.599	22.56	No	FALSE	FALSE
BACT.0323.01081.0001i_00604	23.814	22.4	No	FALSE	FALSE
BACT.0323.01081.0001i_00607	18.939	17.236	No	FALSE	FALSE
BACT.0323.01208.0002i_02162	16.21	14.207	No	FALSE	FALSE
BACT.0323.01208.0002i_02163	3.768	2.113	No	FALSE	TRUE
BACT.0323.01208.0002i_02173	25.72	24.017	No	FALSE	FALSE
